# Supplementary material for: Identifying social science engagement within agroecology: Classifying transdisciplinary literature with a semi-automated textual classification method
Source: PLoS One. 2023 Feb 3;18(2):e0278991. doi: 10.1371/journal.pone.0278991 (PMC9897586; doi:10.1371/journal.pone.0278991)
Supplement: S1 Dataset — (XLSX) [file pone.0278991.s001.xlsx]

## Sheet: Agroecology Corpus 1960-2019
			Publication Metadata					SEAC Method Metadata					SEAC Method Raw Data																								SEAC Method Raw Data
Title	Abstract	Keywords	Year	Authors	Journal	Publisher	Type of Work	Search Engine	Corpus ID	TOTAL Score	Stepwise Equation Results	FINAL DATABASE RESULTS	DSS Title Variety	DSS Title Frequency	DSS Abstract Variety	DSS Abstract Frequency	DSS Keywords Variety	DSS Keywords Frequency	LSS Title Variety	LSS Title Frequency	LSS Abstract Variety	LSS Abstract Frequency	LSS Keywords Variety	LSS Keywords Frequency	PSS Title Variety	PSS Title Frequency	PSS Abstract Variety	PSS Abstract Frequency	PSS Keywords Variety	PSS Keywords Frequency	MSS Title Variety	MSS Title Frequency	MSS Abstract Variety	MSS Abstract Frequency	MSS Keywords Variety	MSS Keywords Frequency	DSS Variety	DSS Frequency	DSS Words	LSS Variety	LSS Frequency	LSS Words	PSS Variety	PSS Frequency	PSS Words	MSS Variety	MSS Frequency	MSS Words	TOTAL Score
Agroecology	Agroecology has evolved out of a worldwide increase in farm production juxtaposed against a growing concern for the environment. It therefore embraces the disciplines of ecology, agriculture, rural sociology and anthropology. This book looks at the emerging field of agroecology and the global problems under study. Divided into 4 parts, the first (chapters 1-6) provides a general background to agr…	agricultural entomology;Agricultural research;Agriculture;biology;Control;ecology;Farming systems;Integrated pest management;Pest control;agricultural systems;Agroecology;IPM	1984	M. A. Altieri		Division of Biological Control, University of California	Book	agricola	952	32	1	AESS	0	0	1	1	0	0	0	0	1	1	0	0	0	0	2	2	0	0	0	0	0	0	0	0	1	1	sociolog	2	1	anthropolog, socio	2	2	question, rural	0	0		32
Rice-crab production in South-India: the role of indigenous knowledge in designing food security policies	Most indigenous food production systems are dynamic and complex, reflecting generations of careful observations of the agro-ecological and socio-cultural environment. Harvesting crabs from the bunds of rice fields is one of several food production systems practised by resource-poor people in rice-based farming systems in south india. Local people possess an in-depth knowledge of the crabs and the…	rice;crabs;indigenous knowledge;food consumption;food supply;food policy;food production;rural areas;India	1993	B. W. Rajasekaran, M. B.	Food Policy		Journal Article	agricola	5264	28	1	AESS	0	0	0	0	0	0	1	1	2	3	1	1	1	1	1	1	1	1	2	2	2	3	1	1	0	0		2	5	polic, socio	3	3	food security, household, rural	3	6	knowledge, security, people	28
L'agriculture dans le perimetre irrigue du Tadla, Maroc	Sustainable development of agriculture need to be achieved more than ever through the mastering of the dynamism of farming systems proceeding. The present study on the subject "Agriculture in the irrigated area of Tadla: what development perspectives" states in this respect. It has been carried out in a three month period by an international and multidisciplinary team of the International Centre …	(empty)	2000	H. C. Akagou Zedong		ICRA	Book	agricola	142	36	1	AESS	0	0	0	0	0	0	0	0	3	3	0	0	0	0	3	3	0	0	0	0	3	3	0	0	0	0		3	3	disciplinary, participa, social	3	3	perspective, rural, systemic	3	3	farmer, stakeholder, sustainab	36
Welfare effects of maize technologies in marginal and high potential regions of Kenya	This paper describes the findings of a study that used a multi-market model to assess the potential impact of improved maize technologies on the welfare of various types of rural and urban households in Kenya. The modelling results indicate that technologies developed for high potential regions are likely to have more profound aggregate impacts on maize production and lead to greater reductions i…	Zea mays;corn;crop production;agroecological zones;grain yield;econometric models;rural population;urban population;price elasticities;price fixing;crop prices;innovation adoption;imports;Kenya	2003	D. D. R. Karanja, M.;Crawford, E. W.	Agricultural economics : the journal of the International Association of Agricultural Economists.		Journal Article	agricola	5374	25	1	AESS	0	0	0	0	0	0	0	0	0	0	0	0	0	0	6	9	5	7	0	0	1	2	1	1	0	0		0	0		8	16	household, income, market , price, rural, urban , econo, innovation	1	3	adoption	25
Ecological-economic modelling to support multi-objective policy making: a farming systems approach implemented for Tuscany	Currently, there is a major concern regarding agri-environmental issues. Farmers are viewed not only as food suppliers but also as the custodians of the countryside. This role of farmers has been officially acknowledged in the EU Common Agricultural Policy (CAP) through a number of regulations that enforce agri-environment schemes and cross-compliance. However, under some circumstances these regu…	policy analysis;Common Agricultural Policy;laws and regulations;organic production;agroecology;linear models;intensive farming;agricultural subsidies;farming systems;Italy	2004	C. W. Pacini, A.;Giesen, G.;Huirne, R.	Agriculture, Ecosystems and Environment		Journal Article	agricola	5215	29	1	AESS	0	0	0	0	0	0	2	2	2	5	1	2	1	1	3	3	0	0	1	1	3	6	1	1	0	0		2	9	-econo, polic	3	4	econo, income, market	4	8	implemented, farmer, sustainab, law	29
Impact of agro climatic and socio-economic variability on the nutritional status of inhabitants in the Garhwal Himalayas	The Garhwal Himalayas are a part of a unique ecosystem, with sharp agro-climatic variations within a very small geographical area (53,485 km2). The varied agro-climatic situations result in different cropping systems and socio-economic lifestyles that could likely affect the nutritional status of the people living in this region. This article will attempt to explore the impact of these variables …	nutritional status;climatic zones;altitude;agroecological zones;body mass index;gender differences;socioeconomic status;rural areas;urban areas;India	2004	A. P. Dutta, K.;Kumar, P.;Singh, R. P.	Ecology of Food and Nutrition		Journal Article	agricola	5166	54	1	AESS	0	0	0	0	0	0	2	2	3	3	2	2	1	1	3	4	3	3	0	0	2	9	0	0	0	0		5	7	-econo, socio, education, gender, socioeconomic	4	8	econo, income, urban , rural	2	9	family, people	54
Organic educational opportunities at the University of Minnesota: the role of a student-run organic farm	Although the number of students in conventional production agriculture is declining, there is increased interest and opportunity in growing organic fruits and vegetables. Land grant universities need to invest in resources to develop curricula and hands-on opportunities to attract students from varied backgrounds who may currently be enrolled in a number of non-agricultural majors. At the Univers…	horticulture;organic production;sustainable agriculture;curriculum;professional education;agroecology;higher education;universities;horticultural crops;Minnesota	2006	A. H. Markhart, III	Horttechnology		Journal Article	agricola	4944	28	1	AESS	0	0	0	0	0	0	1	1	2	2	1	2	0	0	1	1	0	0	0	0	0	0	1	1	0	0		3	5	education, experiential, learn	1	1	market	1	1	sustainab	28
Development of a year-round student organic farm and organic farming curriculum at Michigan State University	How do you teach community supported agriculture (CSA) principles, small-scale organic farming, and local food issues at a major land grant university and develop related small-scale farming research and outreach? You create a place and opportunities for students, staff, and faculty to work together with the soil and plants to raise food in a non-classroom farm setting. After several years of dis…	horticulture;organic production;sustainable agriculture;curriculum;professional education;higher education;agroecology;extension education;community supported agriculture;horticultural crops;Michigan	2006	J. A. T. Biernbaum, L.;Ngouajio, M.	Horttechnology		Journal Article	agricola	4945	32	1	AESS	0	0	0	0	0	0	0	0	2	4	1	3	0	0	1	1	1	1	0	0	1	1	1	1	0	0		3	7	experiential, learn, education	2	2	food system, extension	2	2	discussion, sustainab	32
Developing an interdisciplinary organic and sustainable agriculture curriculum at the University of Florida	With funding to increase support for organic farming research at land grant universities, organic growers have collaborated with faculty and administrators to develop an undergraduate, interdisciplinary minor at the University of Florida. Required introductory courses focus on general concepts of organic and sustainable farming, alternative cropping systems, production programs, handling, and mar…	horticulture;organic production;sustainable agriculture;curriculum;professional education;higher education;agroecology;extension education;research support;Land Grant universities;horticultural crops;soil fertility;Florida	2006	J. J. L. Ferguson, E.;Swisher, M.	Horttechnology		Journal Article	agricola	4946	36	1	AESS	0	0	0	0	0	0	1	1	4	5	1	3	0	0	1	1	1	1	1	1	1	1	1	1	0	0		4	9	disciplinary, collaborat, education, marketing	1	2	extension	1	3	sustainab	36
Agricultural land-use change and its drivers in mountain landscapes: A case study in the Pyrenees	Research studies aimed at integrating socio-economic and geo-bio-physical factors are increasingly being used in order to improve our understanding of the causes and effects of land-use change and to support sustainable landscape development. In line with such approaches, the study reported in this paper addresses land-use change and its drivers in the peripheral area of the Pyrenees National Par…	mountains;landscapes;agricultural land;land use;land use change;case studies;sustainable development;farmers;geographic information systems;topography;farm surveys;abandoned land;intensive farming;agroecology;agricultural policy;environmental policy;roads;slope;altitude;land tenure;spatial distribution;France	2006	A. L. Mottet, S.;Coque, N.;Gibon, A.	Agriculture, Ecosystems and Environment		Journal Article	agricola	5132	44	1	AESS	0	0	0	0	0	0	0	0	4	6	1	2	1	1	2	3	1	1	0	0	3	7	2	2	0	0		4	8	-econo, interview, polic, socio	3	5	case stud, econo, histor	3	9	farmer, sustainab, village	44
Curriculum development for organic horticulture: introduction	As organic agriculture continues to grow, pressure from students and the public to develop novel curricula to address specific needs of this sector of agriculture also will increase. More students from the cities and with limited background in production agriculture are enrolling in agricultural programs with special interest in organic production. This new student population is demanding new cur…	horticulture;horticultural crops;organic production;sustainable agriculture;professional education;literature reviews;higher education;curriculum;agroecology;community supported agriculture	2006	M. D. Ngouajio, K.;Carey, E.;Azarenko, A. N.;Ferguson, J. J.;Sciarappa, W. J.	Horttechnology		Journal Article	agricola	4942	50	1	AESS	0	0	0	0	0	0	0	0	4	5	1	2	0	0	3	4	0	0	0	0	1	1	1	1	0	0		5	7	engaged, experiential, learn, marketing, education	3	4	extension , training, transform	1	2	sustainab	50
The Growing Growers Training Program: an apprenticeship program for market gardeners serving Kansas City	The Growing Growers Training Program facilitates on-farm apprenticeships complemented by workshops on critical skills to train new growers and improve the skills of existing growers to meet large demand for local and organically grown produce in the Kansas City metropolitan area. The program is a collaborative effort of Kansas State University, University of Missouri Extension, the Kansas City Fo…	horticulture;organic production;sustainable agriculture;curriculum;professional education;agroecology;extension education;horticultural crops;literature reviews;Missouri	2006	E. K. Carey, K.;Hendrickson, M.;Nagengast, D.;Quinn, J.;Volland, C.;Kumar, L.	Horttechnology		Journal Article	agricola	4943	63	1	AESS	0	0	0	0	0	0	0	0	4	5	1	2	2	2	3	6	1	1	1	1	2	3	1	1	0	0		6	7	collaborat, engage, engaged, participa, theoretic, education	4	9	market , training, rural, extension	3	5	garden, farmer, sustainab	63
Development of organic and sustainable agricultural education at the University of California, Davis: a closer look at practice and theory	In the mid-1970s, University of California, Davis, students concerned about the environmental and social consequences of modern agriculture were interested in exploring the practice and theory of "alternative" agriculture. These students organized to create new educational opportunities to address needs that were not being met by the existing curricula. These student-initiated opportunities empha…	horticulture;organic production;sustainable agriculture;curriculum;professional education;literature reviews;higher education;agroecology;extension education;California	2006	D. M. V. H. Parr, M.	Horttechnology		Journal Article	agricola	4947	69	1	AESS	0	0	1	1	0	0	1	1	5	15	1	3	0	0	2	2	1	1	1	1	5	7	1	1	1	1	social science	6	19	education, disciplinary, experiential, learn, pedagog, social	2	3	communicat, extension	5	9	sustainab, decision, modern , practitioner, stakeholder	69
Science and Technology in World Agriculture: Narratives and Discourses	The narratives characterizing the current debate on world agricultural research tend to be part of a discourse that rationalizes past experience and future tendencies along the lines of extreme recounts of successes and failures. Stories of agricultural development and of accomplishments of research and science in agriculture tend to be organized according to either a conservative or a radical pa…	agricultural research;psychosocial factors;ethics;economic analysis;agroecology;climate change	2009	P. L. Scandizzo	AgBioForum		Journal Article	agricola	1336	35	1	AESS	1	1	1	1	0	0	0	0	1	1	1	1	1	1	2	3	1	1	0	0	0	0	0	0	1	2	discourse	2	2	institution, social	3	5	narrative, paradigm, econo	0	0		35
Trajectories of evolution and drivers of change in European mountain cattle farming systems	In the last few decades, significant changes in livestock farming systems and land use were observed in European mountain areas with large implications for the sustainability of grazing agro-ecosystems. System dynamic studies become essential to understand these changes, identify the drivers involved and trying to anticipate what might happen in the future. The objectives of this study were as fo…	beef cattle;dairy cattle;cattle production;agroecological zones;mountains;grazing;sustainable agriculture;prediction;probability analysis;case studies;land use;grazing management;farm labor;small farms;farm operator households;economic costs;productivity;tourism;Spain	2009	A. O. Garcca-Martcnez, A.;Bernues, A.	BioScience		Journal Article	agricola	3223	39	1	AESS	0	0	0	0	0	0	0	0	3	5	0	0	0	0	2	3	3	3	0	0	5	6	3	3	0	0		3	5	-econo, labour, socio	3	6	econo, household, case stud	6	9	family, farmer, sustainab, tourism, village, labor	39
What explains property-level variation in avian diversity? An inter-disciplinary approach	1. Modern farmed landscapes have witnessed substantial losses in biodiversity principally driven by the ecological changes associated with agricultural intensification. The causes of declines are often well described, but current management practices seem unlikely to deliver the EU-wide policy objective of halting biodiversity losses. 2. Available evidence suggests that property-scale factors can…	wild birds;species diversity;agricultural land;socioeconomic status;wildlife habitats;wildlife management;farm management;land ownership;farms;highlands;case studies;agroecology;England	2009	M. A. Dallimer, Szvetlana;Hanley, Nick;Wilson, Paul;Gaston, Kevin J.;Armsworth, Paul R.	Journal of Applied Ecology		Journal Article	agricola	5366	65	1	AESS	0	0	0	0	0	0	1	1	4	12	1	1	0	0	4	7	2	2	0	0	2	2	0	0	0	0		6	14	disciplinary, -econo, labour, polic, socio, socioeconomic	5	9	power, econo, financ, income, case stud	2	2	implementing, modern	65
The Mobile Bay watershed project:An experiment in collaborative learning about the social construction of environment and natural resource problems	A collaborative research project was developed for a multidisciplinary class of advanced undergraduate and graduate students enrolled in Sociology of Natural Resources and the Environment. The goals of the project were to determine the feasibility of offering an experiential learning opportunity and to explore its usefulness in enhancing students thinking about the social constructedness of natur…	watersheds;cooperative research;learning;rural sociology;educational methods;environment;educational materials;university programs;education programs;agroecology;college students;natural resources;Alabama	2009	M. R. Worosz	Southern rural sociology : SRS.		Journal Article	agricola	5362	78	1	AESS	0	0	1	2	1	1	3	3	5	7	3	5	0	0	1	1	1	1	0	0	1	1	0	0	1	3	sociolog	8	15	collaborat, learn, social, disciplinary, experiential, socio, cooperat, education	1	2	rural	1	1	think	78
Taking the sustainable agriculture challenge: Recontextualizing rural sociology	Agroecosystems Analysis (SusAg 509), a required course for all majors in Iowa State Universitys Graduate Program in Sustainable Agriculture, provides an immersion experience in the situated challenges of sustainable agriculture. The field portion of SusAg 509, which takes place every year during the first two weeks of August, brings students face-to-face with different understandings of sustainab…	sustainable agriculture;rural sociology;agroecology;educational methods;educational materials;university programs;education programs;curriculum;college students	2009	B. L. Wells	Southern rural sociology : SRS.		Journal Article	agricola	5329	88	1	AESS	1	1	0	0	1	1	0	0	6	6	1	3	1	1	3	3	1	1	1	1	2	4	1	1	1	2	sociolog	8	9	disciplinary, engage, institution, interview, learn, social, education, socio	4	5	rural, power, econo, perspective	2	6	sustainab, dialogue	88
The conversion to sustainable agriculture	With all of the environmental and social problems confronting our food systems today, it is apparent that none of the strategies we have relied on in the past - higher-yielding varieties, increased irrigation, inorganic fertilizers, pest damage reduction - can be counted on to come to the rescue. In fact, these solutions are now part of the problem. It is becoming quite clear that the only way to…	(empty)	2010	S. R. R. Gliessman, Martha		CRC Press	Book	agricola	204	28	1	AESS	0	0	0	0	0	0	0	0	2	3	0	0	0	0	3	4	0	0	1	1	3	6	0	0	0	0		2	3	illustrate, social	3	4	case stud, econo, food system	3	7	sustainab, practitioner, strateg	28
Eco-efficient Agriculture: Concepts, Challenges, and Opportunities	Eco-efficiency in the simplest of terms is about achieving more with less-more agricultural outputs, in terms of quantity and quality, for less input of land, water, nutrients, energy, labor, or capital. The concept of eco-efficiency encompasses both the ecological and economic dimensions of sustainable agriculture. Social and institutional dimensions of sustainability, while not explicitly captu…	food crops;crop production;crop quality;crop yield;production costs;profitability;low input agriculture;sustainable agriculture;food security;environmental impact;agroecology	2010	B. A. C. Keating, Peter S.;Bindraban, Prem S.;Asseng, Senthold;Meinke, Holger;Dixon, John	Crop Science		Journal Article	agricola	4767	30	1	AESS	0	0	0	0	0	0	0	0	2	2	0	0	0	0	3	3	1	1	0	0	5	6	2	2	0	0		2	2	institution, social	3	4	econo, food security, intervention	5	8	labor, adoption, farmer, security, sustainab	30
Eating from the Wild: Turumbu Indigenous Knowledge on Noncultivated Edible Plants, Tshopo District, DRCongo	Documenting and revalorizing the rapidly disappearing indigenous knowledge on wild edible plants is essential to promote health and preserve diversity. Focus group discussions were organized within three Turumbu villages to document wild foods known, availability, preparation methods, and uses. Preferences in taste and commercial, nutritional, and cultural value were discussed during participator…	wild plants;wild foods;ethnobotany;domestication;traditional foods;agroecological zones;new species;foodways;Republic of the Congo	2010	C. D. Termote, Patrick Van;Djailo, Benoit Dhed'a	Ecology of Food and Nutrition		Journal Article	agricola	5367	30	1	AESS	0	0	0	0	0	0	0	0	2	3	1	1	0	0	1	1	0	0	1	1	3	3	0	0	0	0		3	4	focus group, participa, ethno	1	1	market	3	4	knowledge, discussion, village	30
Conventional research on controversial issues: an exercise in futility	Results from research on controversial topics are often interpreted according to the world view of the reader. With conflicting results from different researchers or institutions, it is likely that vested financial interests or adherence to conventional wisdom will lead to rejection of science-based conclusions. An example from the past is the comparison of multiple cropping with monocrop systems…	crop production;organic production;food choices;food prices;consumer acceptance;organic certification;research projects;literature reviews;production costs;world markets;agroecology;sustainable agriculture;food security	2010	C. A. Francis	Renewable Agriculture and Food Systems		Journal Article	agricola	4120	31	1	AESS	0	0	0	0	0	0	0	0	1	1	0	0	0	0	5	5	2	2	0	0	3	3	2	2	0	0		1	1	institution	6	7	financ, food system, paradigm, price, question, food security	5	5	perceive, researcher, sufficiency, security, sustainab	31
Is conventional agricultural research fit for the purpose of supporting ecological agriculture? A case study of an attempted transition in Sweden	In order to increase ecological horticulture in Sweden, it is necessary to increase productivity while reducing working hours. To improve the relevance of research results as a base for such transitions, a Participatory Learning and Action Research (PLAR) group was added to a conventional research project that aimed to find options for using green manure as a multifunctional tool in vegetable pro…	horticultural crops;vegetables;crop production;agroecology;agricultural research;crop yield;innovation adoption;sustainable agriculture;case studies;Sweden	2010	K. Eksvard	Renewable Agriculture and Food Systems		Journal Article	agricola	4940	45	1	AESS	0	0	0	0	0	0	0	0	4	5	0	0	1	1	0	0	2	2	0	0	5	6	2	2	0	0		4	5	cooperat, disciplinary, learn, participa	2	3	case stud, innovation	7	8	knowledge, discussion, farmer, practitioner, researcher, adoption, sustainab	45
Analysis of the Agricultural Science, Technology and Innovation System: Banana (Musa spp.) Case Study in Tanzania	This study was conducted to collect information on the agricultural science, technology and innovation (ASTI) system in the banana (Musa spp.) subsector in Tanzania. Major policies were reviewed with respect to their impact on the subsector. Linkages among key actors were identified and analyzed. Surveys were conducted in four agro-ecological zones that are major banana producers. The information…	Musa;agroecological zones;bananas;case studies;credit;crop production;farmers;foods;information dissemination;issues and policy;new technology;ownership;questionnaires;surveys;Tanzania	2010	A. P. R. Maerere, C. L.;Sibuga, K. P.;Mgembe, E. R.;Rwambali, E. G.;Nchimbi-Msolla, S.	Acta Horticulturae		Journal Article	agricola	5140	50	1	AESS	0	0	0	0	0	0	0	0	4	5	1	1	2	2	4	8	2	2	0	0	3	5	1	1	0	0		4	6	collaborat, cooperat, education, polic	5	12	case stud, innovation, organization, question, training	3	6	knowledge, family, farmer	50
Innovation in Banana Value Chain Development in Metema District, Northwestern Ethiopia: Improving Productivity and Market Success (IPMS) Project Experiences	Ethiopia has a diverse agro-ecology suitable for growing various temperate and tropical fruits. However, the area under fruits is very limited. The limited development of the fruit sector in the country could be attributed to input supply constraints, limited skilled manpower and extension approaches, and focus of agricultural development efforts on grain production, amongst others. The current g…	Musa;bananas;commercialization;crop production;farmers;fruit growing;fruiting;innovation adoption;livestock;markets;new technology;rural development;Canada;Ethiopia	2010	K. P. Berhe, R.;Teka, W.;Hoekstra, D.;Tegegne, A.	Acta Horticulturae		Journal Article	agricola	5141	68	1	AESS	0	0	0	0	0	0	1	1	5	10	0	0	2	2	8	12	2	2	0	0	4	4	2	2	0	0		5	11	value chain, learn, marketing, participa, polic	8	16	innovation, market , commod, extension , financ, histor, perspective, rural	4	6	knowledge, adoption, farmer, strateg	68
Onion and peanut: differentiation cultures of farmers for the development of the district of Bekily-Madagascar	The district of Bekily in the Southern part of Madagascar is subjected to seasonal food insecurity, with a prevalence rate of 4.1. Although farmers primarily grow food crops for their own consumption, they also produce onion and peanut. Earlier reports showed that farmers grow onion and peanut in a sporadic way. However, these two cultures also fit well with the agro-ecological conditions of this…	farmers;food crops;food security;foods;income;labor;models;onions;peanuts;profit maximization;purchasing;rural poverty;value added	2011	R. R. Ramananarivo, D. K.;Ramananarivo, S.;Andriamanalina, S. I.	Acta Horticulturae		Journal Article	agricola	4693	46	1	AESS	0	0	0	0	0	0	0	0	3	3	0	0	0	0	5	6	4	4	1	1	4	14	2	2	0	0		3	3	-econo, labour, social	6	10	econo, extension , income, poverty, rural, food security	4	17	farmer, family, security, strateg	46
The INTERREG-DEVAG Project: a regional network for the development of agroecological cropping systems for horticultural crops in the Caribbean	In our Caribbean islands, increasing local food production and reducing the negative impacts of agricultural practices are major concerns, especially in view of the most recent food crisis and the rising costs of imported food products and agricultural inputs. In this context, horticultural crops are the main target of the social demand to get access to safe, healthy and environmentally friendly …	agroecology;bacteria;biodiversity;cropping systems;cultivars;databases;ecosystems;farmers;fertilizers;field experimentation;food production;foods;heat;horticultural crops;horticulture;humidity;income;insects;islands;new technology;pesticides;schools;vegetables;viruses;weeds;Caribbean	2011	P. L. Fernandes, C.;Rhino, B.;Langlais, C.;Deberdt, P.;Diedhiou, S.;Ratnadass, A.;Lesueur Jannoyer, M.;Malezieux, E.;Filloux, D.;Padron Cespedes, E. C.;Fernandez Delgado, J.;Pena Turruellas, E.;Pinon Gomez, M.;Crux Borruel, M.;Otero Pujol, L.	Acta Horticulturae		Journal Article	agricola	2182	50	1	AESS	0	0	0	0	0	0	0	0	5	5	1	1	0	0	3	3	1	1	0	0	1	2	1	1	0	0		5	6	-econo, participa, school, social, socio	3	4	econo, income, innovation	1	3	farmer	50
Horticultural organic production in northern Vietnam: technical or economic questions?	In Vietnam the development of vegetable production has followed the growth of population and income. The increase had been associated with increase in conventional systems whereas organic production techniques have not progressed very much. Efforts have been made by research institutions, farmers and marketers, but the fruit and vegetable organic industry remains weak. Two main questions are rais…	Brassica oleracea;Glycine max;cabbage;composts;costs and returns;crop yield;exports;farmers;income;industry;inventories;markets;organic production;pest management;population growth;prices;research institutions;soybeans;surveys;tomatoes;vegetable growing;Vietnam	2012	H. d. L. Bon, C.;To, H. T. T.;Buy, T. K.;Nguyen, M. T.;Nguyen, T. T. H.;Moustier, P.	Acta Horticulturae		Journal Article	agricola	3434	40	1	AESS	0	0	0	0	0	0	0	0	2	2	1	1	2	2	7	10	2	2	0	0	3	8	1	1	0	0		2	3	institution, participa	7	14	econo, question, income, market , organization, price, urban	3	9	farmer, initiative, stakeholder	40
The fate of horticulture in the East Central European (ECE) transition countries: a case study of Hungary	Prior to the transition from a socialist to a capitalist economy, the ECE (East-Central-European) countries produced a large proportion of the fruit, vegetables and wine grapes on large-scale farms. These products were delivered to the wholesale trade, to the processing industry or designated for export. Conversely, smaller farms produced for their own consumption or local markets. Hungary has be…	European Union;case studies;cooperatives;exports;farmers;horticulture;imports;industry;markets;small farms;steady flow;subsidies;vegetables;wine grapes;Hungary;USSR	2012	A. Burger	Acta Horticulturae		Journal Article	agricola	4611	55	1	AESS	0	0	0	0	0	0	0	0	6	8	1	1	1	1	1	1	1	1	0	0	1	2	1	1	0	0		6	9	capitalis, cooperat, institution, learn, social, supply chain	2	3	case stud, econo	1	3	farmer	55
Strategic approaches for research and promotion of underutilized vegetable crops for food security in Central Asia and the Caucasus	A promising option to address food and nutritional security in Central Asia and the Caucasus, in light of increasing population and climate change, is the use of indigenous or traditional crops. More than 30 vegetable species are grown in the region at present// however, only a few vegetables tomato, watermelon, cabbage, and onions account for 60% of the overall production. Vegetable supply is hi…	cabbage;climate change;cooking;cultivars;farmers;food security;germplasm evaluation;governmental programs and projects;infrastructure;marketing;nutritive value;onions;processing technology;researchers;seed quality;seeds;socioeconomic status;tomatoes;traditions;vegetable crops;watermelons;Central Asia	2013	R. Mavlyanova	Acta Horticulturae		Journal Article	agricola	3494	48	1	AESS	0	0	0	0	0	0	0	0	3	3	2	2	1	1	3	3	2	2	2	2	6	9	4	4	0	0		4	5	marketing, socio, socioeconomic, value chain	3	6	food security, econo, market	7	15	security, strateg, knowledge, farmer, people, researcher, governmental	48
Agroecology Education by Bicycle on Two Continents: Student Perceptions and Instructor Reflections	Given that much of the learning about international agroecology would ideally occur outside the classroom, adventure learning (AL) and systems action education (SAE) can offer synergistic approaches that synthesize these methodologies into a cohesive student learning experience. This article reports on the evolution of a series of international agroecology courses offered from 2009 to 2011 that p…	agroecology;climatic zones;crops;landscapes;learning;schools;students;surveys;teachers;travel;Africa;Minnesota;South America	2015	P. M. B. Porter, Mary P.;Runck, Bryan C.;Wagner, Margaret	Journal of Natural Resources and Life Sciences Education		Journal Article	agricola	2321	28	1	AESS	0	0	0	0	0	0	1	1	3	6	2	2	0	0	1	1	0	0	1	1	0	0	0	0	0	0		3	9	education, learn, school	1	1	food system	1	1	perception	28
Is crossbreeding of cattle beneficial for mixed farming systems in Central Java?	From 1980s onwards, Indonesia's government has been implementing crossbreeding with European beef breeds through artificial insemination to improve the beef performance of local cattle, in response to the increasing demand for meat. Crossbreeding is promoted and implemented throughout the country, regardless of the various agro-ecological zones, each endowed with different feed resources in the s…	agroecological zones;artificial insemination;beef;body weight;breeding stock;calves;carcass characteristics;cows;cropping systems;crops;crossbreds;crude protein;farmers;herd size;highlands;lowlands;males;market prices;Ongole;phenotype;profits and margins;progeny;risk reduction;Simmental;Indonesia	2015	T. S. M. B. Widi, E.;Budisatria, I. G. S.;Oldenbroek, K.;Udo, H. M. J.;van der Zijpp, A. J.	Animal genetic resources.		Journal Article	agricola	2033	28	1	AESS	0	0	0	0	0	0	0	0	2	2	0	0	0	0	3	6	2	2	0	0	3	6	1	1	0	0		2	2	participa, polic	3	8	histor, market , price	3	7	farmer, implemented, implementing	28
Women-s empowerment in agriculture and child nutritional status in rural Nepal	To examine the association between women-s empowerment in agriculture and nutritional status among children under 2 years of age in rural Nepal. Cross-sectional survey of 4080 households conducted in 2012. Data collected included: child and maternal anthropometric measurements// child age and sex// maternal age, education, occupation and empowerment in agriculture// and household size, number of …	anthropometric measurements;child nutrition;children;credit;data collection;education;households;least squares;mothers;nutritional status;religion;rural communities;surveys;women;Nepal	2015	K. F. Cunningham, Elaine;Kadiyala, Suneetha;Menon, Purnima;Ploubidis, George B.;Ruel, Marie;Uauy, Ricardo	Public Health Nutrition		Journal Article	agricola	3004	34	1	AESS	0	0	0	0	0	0	1	1	3	10	1	1	1	1	3	6	2	2	0	0	1	1	0	0	0	0		3	12	empower, autonomy, education	3	9	rural, household, intervention	1	1	decision	34
SocioEconomic Determinants of Adoption of Rainwater Harvesting and Conservation Techniques in SemiArid Tharaka SubCounty, Kenya	This paper examines determinants of adoption of rainwater harvesting and conservation techniques in semiarid Tharaka subcounty, Eastern Kenya. Given the erratic rainfall that characterises Tharaka, rainwater harvesting and conservation is critical for the improvement of agricultural production. The study was conducted in two agroecological zones, and 196 respondents were interviewed. The majority…	agroecological zones;arable soils;farmers;harvesting;labor;rain;soil properties;soil quality;soil water;water harvesting;Kenya	2015	C. W. M. Recha, M. N.;Otieno, J. O.	Land Degradation and Development		Journal Article	agricola	2030	48	1	AESS	0	0	0	0	0	0	1	1	4	4	0	0	1	1	1	1	0	0	1	1	2	5	1	1	0	0		5	5	socioeconomic, institution, interview, labour, school	2	2	econo, livelihood	2	7	adoption, farmer	48
Requisite Variety in Adaptation Strategies: Case Studies from Two Regions Prone to Climate Change, Brandenburg, Germany and Semi-arid Bekaa, Lebanon	Climate change has become a main driver for institutional change, prompting the need for comprehensive adaptation strategies and impacts assessment (Biesbroek et al., 2010// Elasha 2010). The agriculture sector is affected simultaneously by intertwined challenges that comprise ensuring food security, adaptation to changes in environmental conditions and contributing to climate change mitigation (…	(empty)	2015	K. E. J. Diehl, Bachinger;Shadi, K. Hamadeh	Procedia Environmental Sciences.		Journal Article	agricola	183	49	1	AESS	0	0	0	0	0	0	0	0	3	5	0	0	1	1	7	9	0	0	1	1	4	8	0	0	0	0		3	5	-econo, institution, socio	7	10	case stud, econo, food security, income, movement, question, vulnerab	4	9	strateg, knowledge, farmer, security	49
Farmers Knowledge and Perceptions on Banana (Musa spp. L.) Management in Muranga South District, Muranga County, Central Kenya	In Kenya banana (Musa spp. L.), a major crop in the horticultural sub-sector, is ranked first in production. Abiotic and biotic challenges including pests and diseases, low production, climate shocks, poor marketing and market linkages are key challenges to banana production in Kenya. In 2012, a study was conducted in the Maragua division, a transitional banana growing area of Muranga South Distr…	Musa;agroecological zones;bananas;capital;computer software;crop management;crop production;farmers;farms;food security;horticultural crops;households;income;interviews;labor;manure spreading;markets;men;mineral fertilizers;organic fertilizers;pests;planting;prices;questionnaires;scientists;women;Kenya	2015	S. W. W. V. Gathaara;Mwaniki, L.;Thuranira, E. G.;Kimenju, P. W.;Wachira, P.	Acta Horticulturae		Journal Article	agricola	5139	66	1	AESS	0	0	0	0	0	0	0	0	5	6	1	1	0	0	7	9	5	5	3	3	5	7	2	2	0	0		5	7	interview, labour, marketing, social, value chain	7	14	food security, household, income, intervention, market , price, question	5	12	knowledge, farmer, perception, adoption, security	66
The Extended Classroom Framework for Teaching Systems Analysis of Food Systems	To further synthesize Systems Action Education (SAE) and adventure learning (AL), a new education framework is presented called the Extended Classroom Framework (ECF) for teaching systems analysis of food systems. Extended Classroom Framework integrates SAE and AL with the circulatory system of science to describe how the classroom interacts with society. In the fall of 2012, the ECF was utilized…	agroecological zones;agroecosystems;autumn;circulatory system;cost effectiveness;education;geographic information systems;inventories;learning;students;systems analysis;teachers	2015	B. C. B. Runck, Mary P.;Porter, Paul M.	Journal of Natural Resources and Life Sciences Education		Journal Article	agricola	2021	76	1	AESS	0	0	0	0	0	0	0	0	7	10	2	2	1	1	3	3	0	0	0	0	3	3	0	0	0	0		8	12	collaborat, education, engage, engaged, experiential, illustrate, learn, social	3	4	food system, perspective, systemic	3	3	practitioner, societ, think	76
Green Jobs and Policy Measures for a Sustainable Agriculture	This paper explores the green agriculture as a pivotal issue in the 21st century and assigns it a key role in fostering social development and sustainability. In fact, a more sustainable agriculture makes food security possible, particularly in developing countries. This study follows the following structure. The first paragraph investigates the issues and the opportunities connected to today's g…	developing countries;employment;environmental programs;farming systems;fisheries;food security;forestry;infrastructure;issues and policy;marketing;pastures;subsidies;sustainable agriculture;taxes	2016	A. Bianco	Agriculture and Agricultural Science Procedia.		Journal Article	agricola	4275	35	1	AESS	0	0	0	0	0	0	1	1	3	4	2	2	0	0	3	3	1	1	1	1	2	6	2	2	0	0		3	7	polic, marketing, social	3	4	financ, food security, intervention	2	9	sustainab, security	35
Insights into the ecological control of pests in horticulture	In horticulture, stringent market requirements regarding the visual quality of products have led to the intensive use of pesticides worldwide. The immediate need for environmentally-friendly pest control, already embodied in the development of IPM, is exacerbated by pressing social demands and policy contexts. At the same time, the scientific community is increasingly interested in new disciplina…	(empty)	2016	F. C. P. S. S. Lescourreet	Acta Horticulturae		Journal Article	agricola	136	36	1	AESS	0	0	0	0	0	0	0	0	4	4	0	0	0	0	1	1	0	0	0	0	1	1	0	0	0	0		4	4	disciplinary, illustrate, polic, social	1	1	market	1	1	knowledge	36
Adaptation to Climate Change by Smallholder Farmers in Rural Communities: Evidence from Sri Lanka	The agricultural sector plays a key role in Sri Lankan economy, whose major source of livelihoods is smallholder farming in paddy and vegetable cultivation which is highly vulnerable to climate changes having negative impact on food security. To overcome the welfare losses, the smallholder farmers need to identify the changes in climatic variables and adjust to their farming practices to cope up …	agricultural industry;agroecological zones;beans;climate change;climatic factors;crops;cultivars;economic structure;education;farmers;food science;food security;households;income;loans;markets;questionnaires;radio;rain;regression analysis;rural communities;surveys;television;temperature;vegetable growing;wind	2016	L. M. C. S. K. A. G. P. K. A. Menike	Procedia Food Science.		Journal Article	agricola	1010	51	1	AESS	0	0	0	0	0	0	0	0	3	3	1	1	1	1	8	12	6	6	1	1	3	12	2	2	0	0		3	4	education, institution, social	8	19	rural, econo, food security, household, income, livelihood, question, vulnerab	3	15	farmer, perceive, security	51
cOppNever at easecOpp: cellphones, multilocational households, and the metabolic rift in western Kenya	Western Kenya has been a labour-exporting region for over a century, with many households straddling both rural and urban contexts. While the spatial separation of migrants from their rural places of origin represented the first tangible metabolic rift within Kenyan agricultural production systems, that rift is being reshaped as rural families engage in new forms of interconnection with migrant m…	(empty)	2016	J. J. Ramisch	Agriculture and Human Values		Journal Article	agricola	88	79	1	AESS	0	0	0	0	0	0	0	0	7	10	0	0	1	1	7	18	0	0	0	0	2	3	0	0	0	0		7	10	agraria, engage, ethno, gender, interview, labour, social	7	19	household, communicat, financ, livelihood, movement, rural, urban	2	3	knowledge, decision	79
Sustainable food systems	Faced with a global threat to food security, it is perfectly possible that society will respond, not by a dystopian disintegration, but rather by reasserting co-operative traditions. This book, by a leading expert in urban agriculture, offers a genuine solution to today's global food crisis. By contributing more to feeding themselves, cities can allow breathing space for the rural sector to conve…	(empty)	2016	R. Biel			Book	agricola	195	89	1	AESS	0	0	4	4	0	0	0	0	3	3	0	0	1	1	5	6	0	0	1	1	6	8	0	0	3	4	social movement, social science, sovereign	4	3	argue, disciplinary, politic, social	7	7	food system, food security, movement, price, question, rural, urban	6	9	sustainab, dialogue, farmer, implemented, security, societ	89
cOppThe Earth Gives Us So MuchcOpp: Agroecology and Rural Women's Leadership in Uruguay	Created by women farmers in the late 1980s, the Calmacplana herb cocOppoperative is a significant figure in Uruguay's agroecology movement. Technical assistance grounded in participatory feminist and agroecological perspectives aided the group to organize and establish their production and marketing system. Rather than promote specialization, the process enhanced local strategies and crop diversi…	(empty)	2016	B. Oliver	Culture Agriculture Food and Environment		Journal Article	agricola	89	95	1	AESS	0	0	3	3	0	0	0	0	5	5	0	0	1	1	6	7	0	0	0	0	7	7	0	0	3	3	feminis, justice, sovereign	5	5	gender, marketing, participa, social, solidarity	6	8	rural, food security, household, income, movement, perspective	7	7	knowledge, family, farmer, initiative, security, strateg, sustainab	95
Farmers- use of fundamental knowledge to re-design their cropping systems: situated contextualisation processes	When they re-design their cropping systems to move towards agroecology, farmers implement practices that involve biological processes. Such practices have been qualified as knowledge-intensive, as they involve the renewal of agronomic principles and numerous interactions between the systems- components and their regulation. Several studies recognize the value of discussing knowledge on systems- f…	agroecology;case studies;cropping systems;farmers	2017	Q. J. r. Toffolini, me Pernel;LoreI_x0080_ne, Prost;Marie-HeI_x0081_leI_x0080_ne, Jeuffroy;Pierre, Mischler	Netherlands Journal of Agricultural Science		Journal Article	agricola	2281	29	1	AESS	0	0	0	0	0	0	0	0	3	3	0	0	0	0	1	1	1	1	2	2	2	13	1	1	0	0		3	3	implement , participa, reform	1	2	case stud	2	16	knowledge, farmer	29
Farmers- knowledge and perception of postharvest physiological deterioration in cassava storage roots in Ghana	BACKGROUND: In spite of the essential role of cassava in ensuring household food security and employment for most rural farm households, postharvest physiological deterioration (PPD) of the roots which is serious abiotic stress in cassava renders the roots unmarketable, thereby reducing the economic value of the crop. This paper investigates farmers- knowledge and perception of PPD in the storage…	(empty)	2017	R. J. A. M.-A. B. O. A. I. K. A. S. K. O. E. Y. D. Prempeh	Agriculture and food security		Journal Article	agricola	109	38	1	AESS	0	0	0	0	0	0	0	0	2	2	0	0	0	0	5	7	0	0	3	3	7	16	0	0	0	0		2	2	focus group, participa	5	7	econo, food security, household, question, rural	7	19	knowledge, farmer, perception, discussion, perceive, security, sustainab	38
Farmers- perspectives on climate change manifestations in smallholder cocoa farms and shifts in cropping systems in the forest-savannah transitional zone of Ghana	The study was conducted to explore actual manifestations of climate change in smallholder cocoa farms to aid extension response to climate impacts, and to understand the reasons for a renewed interest in cocoa production in the forest-savanna agro ecological landscape in Ghana, in spite of unfavorable climatic conditions. Two hundred cocoa farmers were interviewed in nine cocoa farming communitie…	climate change;climatic factors;crop production;cropping systems;farm labor;farmers;farms;grains;insurance;issues and policy;landscapes;leaves;migrant workers;mortality;planting;rain;seedlings;wilting	2017	W. A. B. Asante, Kyereh;Edward, Kyereh;Emmanuel, Acheampong	Land Use Policy		Journal Article	agricola	3715	44	1	AESS	0	0	0	0	0	0	0	0	3	3	1	1	1	1	4	4	0	0	1	1	4	10	2	2	0	0		3	4	interview, polic, supply chain	5	5	perspective, extension , innovation, livelihood, rural	5	13	farmer, decision, strateg, sustainab, labor	44
As urban citizens, how to achieve autonomy and food security?	In Brazil, agriculture is characterized by intensive industrial monoculture over large areas. Family farming based on agroecology remains the main alternative to intensive pesticide-based models. However, even though 70% of farms are family managed, organic production is still scarcely found. Brazil is the world's largest consumer of pesticides and the incidence of diseases such as cancer, hypert…	(empty)	2017	C. Petry	Acta Horticulturae		Journal Article	agricola	59	44	1	AESS	0	0	0	0	0	0	1	1	2	3	0	0	2	2	4	7	0	0	1	1	8	12	0	0	0	0		3	4	autonomy, education, learn	4	9	food security, urban , extension , organization	8	13	security, knowledge, family, farmer, garden, governmental, sufficiency, sustainab	44
Sustainable intensification in smallholder agriculture	Sustainable intensification has recently been developed and adopted as a key concept and driver for research and policy in sustainable agriculture. It includes ecological, economic and social dimensions and where food and nutrition security, gender and equity are crucial components. This book describes different aspects and dimensions of systems research in agriculture in the broad sense, where t…	(empty)	2017	I. V. Oi_x0088_born, B.;Phillips, Michael;Thomas, Richard;Brooijmans, Willemien;Attah-Krah, Kwesi			Book	agricola	196	46	1	AESS	0	0	0	0	0	0	0	0	4	6	0	0	0	0	4	5	0	0	1	1	2	4	0	0	0	0		4	6	gender, institution, polic, social	4	5	case stud, econo, innovation, livelihood	2	5	sustainab, security	46
Farming while Black	Farming While Black is the first comprehensive how to" guide for aspiring African-heritage growers to reclaim their dignity as agriculturists and for all farmers to understand the distinct, technical contributions of African-heritage people to sustainable agriculture. At Soul Fire Farm, author Leah Penniman co-created the Black and Latino Farmers Immersion (BLFI) program as a container for new fa…	(empty)	2018	L. W. Penniman, Karen			Book	agricola	112	19	1	AESS	0	0	1	1	0	0	0	0	0	0	0	0	0	0	2	2	0	0	0	0	3	7	0	0	1	1	justice	0	0		2	2	econo, movement	3	7	farmer, people, sustainab	19
The community food forest handbook	Fueled by the popularity of permaculture and agroecology, community food forests are capturing the imaginations of people in neighborhoods, towns, and cities across the United States. Along with community gardens and farmers markets, community food forests are an avenue toward creating access to nutritious food and promoting environmental sustainability where we live. Interest in installing them …	(empty)	2018	C. M. Bukowski, John			Book	agricola	202	49	1	AESS	0	0	0	0	0	0	0	0	5	5	0	0	0	0	0	0	0	0	0	0	9	14	0	0	0	0		5	5	collaborat, interview, learn, polic, social	0	0		9	14	farmer, garden, implementing, people, perception, stakeholder, strateg, sustainab, think	49
Modelling world agriculture as a learning machine? From mainstream models to Agribiom 1.0	Models of world agriculture and food systems are used widely to predict future scenarios of land and resource uses. Starting with a brief history of world agriculture models since the 1960s, which shows their hybrid character as well as their limitations in representing real world diversity and options, this article then presents an alternative modelling experience. We argue that models are tools…	agroecology;issues and policy;leaves;models;politics;prediction	2018	B. P.-B. t. Dorin, Joly	Land Use Policy		Journal Article	agricola	2587	50	1	AESS	0	0	0	0	0	0	1	1	5	8	2	2	0	0	2	3	0	0	0	0	4	5	0	0	0	0		5	11	learn, argue, polic, politic, socio	2	3	food system, histor	4	5	knowledge, initiative, stakeholder, sustainab	50
Evaluating the current state of rooftop agriculture in Western Europe: categories and implementation constraints	Urban agriculture (UA) is expanding in European cities and it has recently colonized the roof of buildings in the form of rooftop agriculture (RA), particularly due to urban land constraints. The implementation of RA has been done in multiple ways: from high-tech business-oriented solutions, often promoted by research and innovation programs of the European Commission, to agro-ecological and soci…	Internet;agroecology;biodiversity;buildings;cities;climate change;environmental impact;farms;gardens;issues and policy;landscapes;models;nutrition;social services	2018	E. R. K. G. G. E. G. Sanye-Mengual	Acta Horticulturae		Journal Article	agricola	5016	51	1	AESS	0	0	0	0	0	0	0	0	4	5	2	2	0	0	4	6	0	0	0	0	7	9	1	1	0	0		4	7	-econo, polic, social, socio	4	6	econo, financ, innovation, urban	7	10	garden, implemented, initiative, security, societ, sustainab, systema	51
Dietary Patterns of Women in Relation to Risk of Over- and Underweight in Nepal (P10-056-19)	This study describes dietary patterns of women in Nepal and how dietary patterns vary by under-and-overweight, socioeconomic status (SES), and agro-ecological zone. In 2016, a national mid-year nutrition and health survey was conducted in Nepal. In each zone (mountains, hills and Tarai) 7 sub-districts (village development communities, VDCs) were systematically selected after a random start (N = …	agroecology;alcohols;body mass index;children;eating habits;eggs;food frequency questionnaires;food groups;food security;hills;households;meat;milk;mountains;oils;oranges;socioeconomic status;underweight;vegetables;villages;women;Nepal	2019	A. K. Thorne-Lyman, Angela;Klemm, Rolf D. W.;Manohar, Swetha;Shrestha, Binod;Webb, Patrick;West, Keith P.	Current developments in nutrition.		Journal Article	agricola	2143	26	1	AESS	0	0	0	0	0	0	0	0	1	1	1	1	0	0	5	6	4	4	0	0	3	4	2	2	0	0		1	2	socioeconomic	5	10	econo, food security, household, innovation, question	3	6	security, systema, village	26
Appraisal of major determinants of rice production and farmers- choice of rice ideotypes in south sudan: implications for breeding and policy interventions	Rice (Oryza sativa L.) is an important staple crop in South Sudan. Current rice consumption in the country is approximately 23,000 mg year-1 of which more than 75% is imported. We investigated farmers- perceived rice production and productivity constraints and choice of rice ideotypes across rainfed and irrigated rice agro-ecologies in South Sudan to guide breeding and policy interventions. Data …	breeding;cooking;credit;crop production;cultivars;drought tolerance;early development;equipment;farmers;food quality;ideotypes;irrigation;issues and policy;odors;Oryza sativa;rain;rice;soil;storage;surveys;taste;water management;Sudan	2019	M. L. Mogga, J.;Ochanda, N.;Shimelis, H.;Sibiya, J.	Experimental agriculture.		Journal Article	agricola	3461	33	1	AESS	0	0	0	0	0	0	1	1	3	3	1	1	1	1	2	2	0	0	1	1	3	8	1	1	0	0		3	5	polic, participa, socio	2	3	intervention, rural	3	10	farmer, perceive, stakeholder	33
Influence of payment modes on farmers- contribution to climate change adaptation: understanding differences using a choice experiment in Nepal	Adaptation has become a key priority in dealing with climate change issues. However, successful implementation of climate change adaptation entails substantial financial investment. This study examines differences in Nepalese farming households- willingness to contribute to the implementation of adaptation programs across monetary and non-monetary modes of payments. To this end, we undertake disc…	agroecological zones;climate change;cultivars;extension education;farmers;farming systems;farms;households;income;irrigation;labor;land ownership;soil quality;willingness to pay;Nepal	2019	U. H. Khanal, Viet-Ngu;Lee, Boon L.;Managi, Shunsuke;Wilson, Clevo	Sustainability science.		Journal Article	agricola	2054	33	1	AESS	0	0	0	0	0	0	0	0	1	2	1	1	0	0	4	5	3	3	1	1	5	10	1	1	0	0		2	3	participa, education	4	8	extension , financ, household, income	5	12	farmer, labor, implementing, initiative, perception	33
A Participatory Investigation of Dietary Diversity Amplifies Knowledge Coproduction and Participant Involvement in an Agroecological Intervention in Rural Tanzania (OR25-08-19)	Nutrition-sensitive interventions often fail because they lack contextual awareness. Participatory dissemination (PD), the formal sharing of research data with participants, can improve impact by fostering coproduction of knowledge and increasing participant involvement in the project. Here, we demonstrate how PD revealed previously unidentified challenges and solutions to dietary diversity, and …	agroecology;child care;children;diet;eggs;farmers;livestock;males;meat;men;milk;nutritional status;surveys;sustainable agriculture;villages;women;Tanzania	2019	S. K. Balka, Rachel Bezner;Santoso, Marianne;Young, Sera	Current developments in nutrition.		Journal Article	agricola	2296	34	1	AESS	0	0	0	0	0	0	1	2	2	10	0	0	2	2	3	6	0	0	1	1	6	9	3	3	0	0		2	12	participa, gender	4	8	intervention, rural, financ, household	6	13	knowledge, decision, discussion, farmer, sustainab, village	34
Livestock Ownership and Children's Intakes of Animal Source Foods in Nepal (P10-057-19)	Animal source foods (ASF) promote young children's growth and development yet remain infrequently consumed in rural Nepal. Currently, agriculture and nutrition programs aim to increase ASF intake among children through small-scale animal husbandry projects. Yet the relationship between animal production and children's consumption of ASF is not well established. This study examined associations be…	agroecology;animal husbandry;animal production;cattle;chickens;children;dairy products;educational status;eggs;farming systems;food and nutrition programs;food frequency questionnaires;gender;growth and development;household expenditure;households;issues and policy;meat;monitoring;nationalities and ethnic groups;regression analysis;surveys;Nepal	2019	E. M. Broaddus-Shea, Swetha;Nonyane, Bareng A. S.;Shrestha, Binod;Thorne-Lyman, Andrew;West, Keith P.;Winch, Peter	Current developments in nutrition.		Journal Article	agricola	2160	37	1	AESS	0	0	0	0	0	0	0	0	3	3	3	3	0	0	4	11	2	3	0	0	1	2	0	0	0	0		3	6	education, gender, polic	4	14	household, innovation, question, rural	1	2	strateg	37
Determining factors for the diversity of hulless barley agroecosystem in the himalaya region-A case study from Northwest Yunnan, China	Traditional barley agroecosystem in the Himalaya region harbour a great diversity of hulless barley landraces. This diversity has been considered largely impacted by agro-ecozone factors as documents by former researches. Five case study sites were selected from Northwest Yunnan to represent five agro-ecozones: Tangman (hot and dry valley), Kena (hot and wet valley), Hongpo (alpine region), Napa …	agroecological zones;agroecosystems;altitude;barley;biodiversity;case studies;cities;cultivars;forage;landraces;mineral fertilizers;wetlands	2019	B. G. Liu, Ma;Rainer, W. Bussmann;Keyu, Bai;Jianqin, Li;Wujisiguleng, Cao;Chunlin, Long	Global ecology and conservation.		Journal Article	agricola	2020	42	1	AESS	0	0	0	0	0	0	0	0	4	4	0	0	1	1	3	3	1	1	0	0	1	1	0	0	0	0		4	4	-econo, participa, social, socio	3	5	case stud, econo, rural	1	1	farmer	42
Agroecology on the periphery: A case from the Maya-AchiI_x0081_ territory, Guatemala	In this paper we examine processes of scaling agroecological practices in the Maya-AchiI_x0081_ territory of Guatemala. We compare the AchiI_x0081_ case to other examples documented in the literature and the key factors, or -drivers,- reported as important if not essential for scaling to occur. We find that the AchiI_x0081_ scase is complex with regard to these drivers. Factors such as constructi…	agroecology;biodiversity;educational methods;financial economics;learning;nongovernmental organizations;public policy;soil quality;violence;Guatemala	2019	N. A. Einbinder, Miriam;Ferguson, Bruce G.;Mier Y TeraI_x0081_n-GimeI_x0081_nez Cacho, Mateo;Morales, Helda;Nigh, Ronald	Agroecology and sustainable food systems.		Journal Article	agricola	2209	52	1	AESS	0	0	0	0	0	0	0	0	4	6	3	3	0	0	2	2	3	3	0	0	2	2	1	1	0	0		5	9	institution, learn, polic, social, education	3	5	econo, organization, financ	3	3	adoption, strateg, governmental	52
Challenges and prospects for weed management in Pakistan: A review	Weed management has become increasingly important in the backdrop of sustainable crop production, uncertain climatic patterns and food security concerns in Pakistan. Due to diverse agro-climatic conditions, 267 weed species have been identified to be responsible for causing monetary loss worth 3 billion USD annually. Weed competition for resources, interference with crops, weed-related increased …	agroecology;control methods;cover crops;cultivars;decision support systems;farmers;food security;herbicide resistance;herbicides;hydrocarbons;intercropping;invasive species;labor;laws and regulations;molecular biology;nozzles;plant density;research institutions;robots;row spacing;sustainable agriculture;transgenic plants	2019	A. M. E. Matloob, Safdar;Tasawer, Abbas;Farhena, Aslam;Abdul, Khaliq;Asif, Tanveer;Abdul, Rehman;Asim Raza, Chadhar	Crop protection.		Journal Article	agricola	2365	56	1	AESS	0	0	0	0	0	0	0	0	3	3	1	1	0	0	5	6	1	1	0	0	8	14	5	5	0	0		4	4	collaborat, disciplinary, education, institution	5	7	extension , financ, food security, innovation, training	9	19	knowledge, labor, decision, farmer, modern , security, strateg, sustainab, law	56
Farmers- diagnosis of current soil erosion status and control within two contrasting agro-ecological zones of Rwanda	Rwanda, the land of thousand hills, hosts a large diversity in environmental conditions, regionally classified into agro-ecological zones (AEZs). This paper aimed to explore the current perceptions of farmers on soil erosion processes, soil erosion control (SEC) and their impacts on the adopted farming systems within two watersheds from contrasting AEZs, i.e. Murehe in the Eastern plateau and Tan…	agroecological zones;agroforestry;capital;cash crops;crop rotation;educational status;environmental factors;erosion control;farmers;higher education;highlands;hills;households;income;interviews;landscapes;organic fertilizers;rain;soil erosion;subsidies;surveys;terraces;terracing;tillage;watershed management;watersheds	2019	J. D. M. Rutebuka, Kagabo;Ann, Verdoodt	Agriculture, Ecosystems and Environment		Journal Article	agricola	2023	59	1	AESS	0	0	0	0	0	0	0	0	5	5	2	3	0	0	5	5	2	2	1	1	4	6	1	1	0	0		5	8	-econo, education, interview, participa, socio	5	7	econo, household, income, question, vulnerab	4	8	farmer, adoption, governmental, perception	59
Counter-conducts and the green grab: Forest peoples- resistance to industrial resource extraction in the SaracaI_x0081_-Taquera National Forest, Brazilian Amazonia	This paper contributes to the theory of environmentality - the -conduct of conduct- with regard to the environment - by incorporating Foucault-s notion of counter-conducts to elucidate the political subjectivities emergent from the performance of dissent in relation to different forms of power - sovereign, disciplinary and biopower - through which a spatialized rational-technical governmentality …	agroecology;case studies;conservation areas;ethics;forests;logging;mining;models;national forests;nongovernmental organizations;politics;Amazonia	2019	I. t. A. Nepomuceno, Hugo;Fraser, James Angus;Torres, MauriI_x0081_cio	Global environmental change.		Journal Article	agricola	2280	63	1	AESS	0	0	3	4	0	0	0	0	2	4	1	1	0	0	2	2	2	2	1	1	5	6	1	1	3	4	discourse, foucaul, sovereign	2	5	disciplinary, politic	4	4	power, perspective, case stud, organization	5	8	people, knowledge, governmental, law, sustainab	63
Sustainable diets	This book takes a transdisciplinary approach and considers multisectoral actions, integrating health, agriculture, environment, economy, and socio-cultural issues, to comprehensively explore the topic of sustainable diets. Consideration is given to the multi-dimensional nature of diets and food systems, and the book explores the challenging issues connecting food security and nutrition to sustain…	(empty)	2019	B. A. D. Burlingame, Sandro			Journal Article	agricola	194	67	1	AESS	0	0	1	1	0	0	0	0	3	5	0	0	0	0	7	11	0	0	1	1	4	9	0	0	1	1	social science	4	5	disciplinary, polic, social, socio	7	11	case stud, econo, food security, food system, innovation, intervention, perspective	4	10	sustainab, initiative, people, security	67
Development of an Innovative Food Literacy Curriculum Focused on Agriculture, Nutrition, and Cooking for High School-Aged Adolescents (P16-061-19)	To use theoretical frameworks and a systematic process to develop a curriculum aimed at improving food literacy in high school-aged adolescents. Social Cognitive Theory (SCT) and constructivism were selected as guiding theoretical frameworks. Three overarching topics were identified as essential to advancing food literacy: agriculture, nutrition, and cooking. One nutrition researcher, one agricul…	adolescents;agroecology;cognition;cooking;curriculum;experts;food safety;learning;nutrition education;nutrition knowledge;resource management;youth development	2019	L. B. Ruiz, Kelley;Holland, Dain;Howe, Lauren;Scherr, Rachel	Current developments in nutrition.		Journal Article	agricola	480	75	1	AESS	0	0	0	0	0	0	1	1	8	15	2	2	0	0	2	2	0	0	0	0	4	5	1	1	0	0		8	18	school, collaborat, education, experiential, learn, pedagog, social, theoretic	2	2	food system, innovation	5	6	discussion, implemented, researcher, systema, knowledge	75
Connecting the Dots Between Sustainable Diets and Biocultural Systems in a Rural Indigenous Community of the Ecuadorian Andes (OR20-07-19)	Characterize the psychosocial and agroecological dimensions of sustainable diets and their roles in an Andean biocultural system. A participatory mixed-methods design: 1) focus groups (n = 39) and key informant interviews (n = 7) were recorded, translated, transcribed, and analyzed using three-staged coding// 2) information was triangulated with participant observations, local records, and descri…	agroecology;biodiversity;crop yield;diet;females;focus groups;food production;food security;indigenous knowledge;interviews;pest control;soil quality;surveys;terraces;traditional foods;viability	2019	C. A. C. Gallegos, JoaquiI_x0081_n;Caranqui, Martha;Carrasco, Amaya;Chapnick, Melissa;Iannotti, Lora;Pintag, Mabel;RiofriI_x0081_o, Antonio;Waters, William	Current developments in nutrition.		Journal Article	agricola	2204	81	1	AESS	0	0	0	0	0	0	0	0	8	13	2	2	1	1	4	4	1	1	1	1	5	10	2	2	0	0		8	15	agraria, ethno, focus group, institution, interview, participa, school, social	4	6	rural, food security, food system, household	5	13	sustainab, knowledge, labor, family, security	81
What-s wrong with permaculture design courses? Brazilian lessons for agroecological movement-building in Canada	This paper focuses on the centrality of permaculture design courses (PDCs) as the principal sociopolitical strategy of the permaculture community in Canada to transform local food production practices. Building on the work of Antonio Gramsci and political agroecology as a framework of analysis, we argue that permaculture instruction remains deeply embedded within market and colonial relations, wh…	agroecology;collective action;developed countries;farmers;food production;markets;permaculture;politics;Brazil;Ontario	2019	M.-J. e. K.-B. Massicotte, Christopher	Agriculture and human values.		Journal Article	agricola	2329	129	1	AESS	0	0	4	4	0	0	0	0	7	11	1	1	1	1	8	12	1	1	0	0	5	6	1	1	3	4	embeddedness, gramsci, social movement	8	12	argue, capitalis, engage, pedagog, politic, school, social, socio	10	14	movement, econo, food system, market , organization, rural, training, transform, urban , collective	5	7	embedded , farmer, practitioner, strateg, sustainab	129
Production Diversity, Men's Help with Household Tasks, & Lower Women's Depression Mediate Impact of an Agriculture Intervention on Child's Dietary Diversity in Tanzania (FS01-06-19)	Production diversity and women's empowerment are two ways by which nutrition-sensitive agriculture interventions are thought to improve children's diet, but, few empirical studies have tested these pathways. We therefore investigated the impact of the Singida Nutrition and Agroecology Project (SNAP-Tz// NCT02761876) on child's dietary diversity, as well as the mediating role of production diversi…	agroecology;children;decision making;diet;farmers;income;learning;males;men;mental health;nutritional intervention;women;Tanzania	2019	M. K. Santoso, Neema;Kerr, Rachel Bezner;Martin, Haikael;Mtei, Kelvin;Mtinda, Elias;Young, Sera	Current developments in nutrition.		Journal Article	agricola //agricola	2297	54	1	AESS	0	0	0	0	0	0	0	0	5	8	1	1	2	2	4	9	2	2	0	0	2	3	2	2	0	0		5	9	empower, gender, learn, participa, social	4	13	household, intervention, income, question	2	5	decision, farmer	54
Sparrow Plagues in Extremadura (Western Spain) Over Four Centuries (15011900): A Spatio-Temporal Analysis of Records From Historical Archives	Some bird species can cause crop damage but the historical variation in the incidence of such events is poorly documented. We analyse the spatio-temporal variation of damage attributed to sparrows (Passer domesticus, P. hispaniolensis and/or P. montanus) at a regional scale in Extremadura (western Spain) over four centuries (15011900). Textual data were extracted from historical documentary sourc…	Passer domesticus;birds;crop damage;food availability;geostatistics;models;spatial variation;temporal variation;Spain	2015	L. M. F.-G. Torres-Vila, Juan J.;Martcn-Vertedor, Daniel;Moral-Garcca, Francisco J.;Bueno, Pedro P.;Morillo-BarragcLn, Juan;ScLnchez-GonzcLlez, clvaro;Mendiola, F. Javier	Ardeola		Journal Article	agricola//wos	5191	26	1	AESS	0	0	0	0	0	0	0	0	2	2	0	0	1	1	3	7	0	0	0	0	1	1	0	0	0	0		2	2	politic, socio	3	8	histor, econo, perspective	1	1	perception	26
India's new agricultural development: the case of a conflict between agricultural growth and social equity	Development in India is complicated by the country's large size, involving the greatest imaginable variety of agro-ecological conditions, and a multiplicity of cultural, social, economic, and political conditions. The successful new wheat varieties are tied to irrigation facilities and fertilizers, thus affecting favourably only a minor part of the farming community in certain areas. Attention is…	conflict;development;policy;India;Commonwealth of Nations;Developing Countries;South Asia;Asia	1974	P. v. Blanckenburg	International Asienforum		Journal Article	cab	3923	38	1	AESS	0	0	0	0	0	0	1	1	3	3	1	1	0	0	2	2	0	0	0	0	0	0	0	0	0	0		4	5	social, agraria, politic, polic	2	2	econo, income	0	0		38
Systems development in agricultural mechanization with special reference to soil tillage and weed control// a case study for West Africa	This study deals with mechanization in West Africa. A review is given of the inter-relationships of socio-economic and agro-ecological factors with agricultural development and with agricultural mechanization in particular. Some model studies on mechanization are reported, which indicate the importance and constraints of soil tillage and weed control for most mechanization levels. The model study…	land;management;mechanization;subsaharan Africa;Africa;Africa South of Sahara;West Africa	1976	H. P. F. Curfs	Mededelingen, Landbouwhogeschool		Journal Article	cab	5062	30	1	AESS	0	0	0	0	0	0	0	0	3	3	0	0	1	1	1	1	0	0	0	0	0	0	0	0	0	0		3	3	-econo, labour, socio	2	2	case stud, econo	0	0		30
Relating research expenditure to nutritional goals	In many developing countries knowledge about the precise quantitative dimensions of the nutrition problem in relation to different age groups is inadequate to draw up a strategy for relating research to specific nutritional goals. Consequently, there is frequent conflict concerning the relative importance of calories and proteins in nutrition intervention programmes. In the absence of microlevel …	nutrition;research policy;resource allocation;Third World;Underdeveloped Countries;Developing countries	1978	M. S. Swaminathan	Ceres		Journal Article	cab	5165	52	1	AESS	0	0	0	0	0	0	0	0	4	6	1	1	0	0	3	6	0	0	0	0	3	3	0	0	0	0		5	7	education, polic, social, socio, socioeconomic	3	6	econo, financ, intervention	3	3	knowledge, farmer, strateg	52
Note on the ecological anthropology of the Chalca Basin in the Valley of Mexico	This article constitutes a historical description of the various agroecological levels in the Chalco basin southeast of the Valley of Mexico and the integration of these levels into a system of multiple usages. Those levels are the lake bed, the chinampas, the riverside plain, and the highlands, integrated by the ecological strategy of the peasant societies settled there. Hunting, fishing, the co…	agriculture;anthropology;arid zones;ecology;Maps;man;arid regions;Mexico;Homo;Hominidae;primates;mammals;vertebrates;Chordata;animals;eukaryotes;APEC countries;Developing Countries;Latin America;America;North America;OECD Countries;Threshold Countries	1979	C. Garcia Mora	Biotica		Journal Article	cab	1493	40	1	AESS	0	0	0	0	0	0	1	1	3	4	1	1	0	0	2	2	0	0	0	0	2	2	0	0	0	0		4	6	anthropolog, labour, peasant, social	2	2	histor, organization	2	2	societ, strateg	40
The persistent rural crisis in Asia: a shift in conception	It is argued that the rural crisis in Asia persists because of the chronic inability of agricultural production to meet demand, and to create a surplus for reinvestment in improved agriculture. No effective solutions have been offered by those who see the crisis as the fault of the cultivator, the government or the capitalist system, and what is crucial is that existing agricultural systems be ex…	agricultural development;case studies;FARMING SYSTEMS;rural development;villages;agricultural systems;Ceylon;Asia;Sri Lanka;Commonwealth of Nations;Developing Countries;South Asia	1979	B. M. Morrison	Pacific Affairs		Journal Article	cab	850	53	1	AESS	0	0	0	0	0	0	0	0	5	5	0	0	1	1	3	4	2	2	0	0	1	2	1	1	0	0		5	5	argue, capitalis, education, polic, solidarity	4	7	rural, market , systemic, case stud	1	3	village	53
The livestock economy in Colombia	This is a detailed analysis of the very complex livestock economy of Colombia, which demonstrates great inefficiencies and opportunities for acceleration of growth and development. The economic indicators are described as well as a list of livestock rearing areas and their agro-ecological characteristics// livestock production (evolution, livestock cycle, extent of cultivation, raw material, feed…	MEAT AND LIVESTOCK INDUSTRY;animal production;meat industry;Colombia;Andean Group;Developing Countries;Latin America;America;South America	1980		Revista de Planeacion y Desarrollo		Journal Article	cab	5107	31	1	AESS	0	0	0	0	0	0	0	0	3	5	0	0	1	1	2	4	0	0	0	0	1	1	0	0	0	0		3	5	labour, marketing, polic	2	5	econo, price	1	1	adoption	31
Agricultural development in Kenya	Kenya is a country of diverse agro-ecological zones. Of the total land area of about 57 mill ha, only 17.4% is suitable for sustained agricultural production. Kenya is essentially an agricultural nation and the country has a relatively efficient system of agriculture which managed to double output in the past 20 years. Agriculture contributes 38% of GDP. The article discusses population, farming …	agricultural development;rural development;subsaharan Africa;Africa South of Sahara;Kenya;ACP Countries;Anglophone Africa;Africa;Commonwealth of Nations;Developing Countries;East Africa	1981	T. J. Bembridge	Africa Insight		Journal Article	cab	899	46	1	AESS	0	0	0	0	0	0	0	0	5	5	0	0	0	0	2	3	1	1	0	0	0	0	0	0	0	0		5	5	education, learn, marketing, politic, social	2	4	extension , rural	0	0		46
Innovations in agriculture incorporating traditional production methods: the case of Amarasi (Timor)	Amarasi, on Timor, is an example of a successful indigenous approach to stabilizing an agro-ecosystem in the Wet-and-dry tropics. It illustrates indigenous agro-ecological and socio-economic solutions and shows that traditional institutions, in a modified form, may be successfully employed in implementing them. The paper provides details of the rural economic situation in Amarasi, induced fallow …	INNOVATION ADOPTION;rural development;traditional farming;cattle;adoption of innovations;Lesser Sunda Islands;Indonesia;Nusa Tenggara;Bos;Bovidae;ruminants;Artiodactyla;mammals;vertebrates;Chordata;animals;eukaryotes;APEC countries;ASEAN Countries;Developing Countries;South East Asia;Asia	1981	J. Metzner	Applied Geography and Development		Journal Article	cab	4993	54	1	AESS	0	0	0	0	0	0	0	0	5	5	0	0	1	1	2	4	2	3	0	0	4	4	1	2	0	0		5	5	-econo, illustrate, institution, settlement, socio	3	8	innovation, econo, rural	5	6	farmer, implementing, law, legal, adoption	54
Contribution to the study of on-farm storage of foodstuffs in Burundi: changes in amounts of food stored and variability over time of some socio-economic parameters for three agro-ecological areas	Based on measurements taken at 2 week intervals during six growing seasons, trends in the preservation of nine food products (maize, sorghum, rice, wheat, millet, peas, groundnuts, soyabeans, beans) and in related socioeconomic parameters were studied in three agro-ecological zones of Burundi. The purpose of the study is to provide a basis for regional agricultural policies aimed at controlling s…	cereals;economics;Farm storage;fatty oil plants;food grains;Groundnuts;Millets;oil plants;oilseed plants;pests;Seeds;storage;stored products pests;wheat;Arachis hypogaea;plants;Sorghum;Triticum;oil crops;oilseed crops;peanuts;storage pests;stored-product pests;subsaharan Africa;Africa South of Sahara;Burundi;Arachis;Papilionoideae;Fabaceae;Fabales;eudicots;angiosperms;Spermatophyta;eukaryotes;Poa…	1982	A. Mertens		Institut des Sciences Agronomiques du Burundi, Ministère de l'Agriculture et de l'Elevage	Book	cab	3628	35	1	AESS	0	0	0	0	0	0	2	2	2	2	0	0	1	1	1	1	1	1	0	0	0	0	0	0	0	0		4	4	-econo, socio, polic, socioeconomic	1	3	econo	0	0		35
Agroecology: the scientific basis of alternative agriculture	Agricultural ecology is a theoretical framework aimed at understanding agricultural processes in the broadest manner. The agroecological approach regards farm systems as the fundamental units of study and in these systems mineral cycles, energy transformations, biological processes and socio-economic relationships are analysed as a whole. This book provides a simple synthesis of the research on n…	agricultural ecology;alternative agriculture;ecological agriculture	1983	M. A. Altieri		Division of Biological Control, University of California	Book	cab	911	30	1	AESS	0	0	0	0	0	0	0	0	3	3	0	0	0	0	2	2	0	0	0	0	0	0	0	0	0	0		3	3	-econo, socio, theoretic	2	2	econo, transform	0	0		30
Research in rural areas an an aid to development, evaluation and experimentation: two closely-knit functions which together form the "missing link"	In socioeconomic change, the dynamics of innovation are such that constant observation is needed to throw light on trends indicated by historical reconstructions. In consequence it is necessary to establish links between the following: (1) a semi-permanent multidisciplinary facility for inventories and evaluation// (2) a decentralized experimental capacity// and (3) a controlled system of technic…	evaluation;monitoring;Research;rural development;studies;surveillance systems;Third World;Underdeveloped Countries;Developing Countries	1983	R. Billaz	AMIRA Note de Travail, Groupe de Recherche pour l'Amélioration des Méthodes d'Investigation en Milieux Informels et Ruraux d'Afrique, Asie et Amérique Latine, France		Journal Article	cab	4616	42	1	AESS	0	0	0	0	0	0	0	0	2	4	0	0	1	1	6	9	1	1	0	0	0	0	0	0	0	0		3	4	disciplinary, socio, socioeconomic	6	11	rural, econo, histor, innovation, organization, organizational	0	0		42
Guest editorial: an integrated research and development approach for rural areas of the less developed countries	The integrated research and development (IRD) approach involves going beyond sectoral and analytical research in order to integrate the various factors which contribute to the productive process, to the functioning of systems, and to a better understanding of the relationships and interactions between them. IRD actions involve an iterative and alternative process which is sometimes called a 'from…	Development policy;research;rural development;studies	1984	J. Lefort	International Journal for Development Technology		Journal Article	cab	4295	28	1	AESS	0	0	0	0	0	0	0	0	1	2	1	1	1	1	2	2	1	1	0	0	3	3	0	0	0	0		2	3	agraria, polic	3	4	rural, econo, innovation	3	3	dialogue, farmer, village	28
The application of analytical techniques to the study of agrarian systems	Agricultural transformation through research and development requires thorough and accurate analyses of farming systems. The use of analytical tools helps to: formulate technical and managerial advisory systems// identify development projects// re-direct applied research activities// and define the economic, social and institutional determinants of agricultural development. Analysis of farming sy…	economic analysis;Farming systems;methodology;research;agricultural systems;methods;studies	1984	P. C. Jouve, Y.	Cahiers de la Recherche Développement		Journal Article	cab	4426	33	1	AESS	0	0	0	0	0	0	1	1	2	2	0	0	0	0	3	3	1	1	0	0	0	0	0	0	0	0		3	3	agraria, institution, social	3	4	econo, rural, transform	0	0		33
The farmers of Yurimaguas. Land use and cropping strategies in the Peruvian jungle	The paper examines traditional farming patterns and strategies of rural households for spontaneous mestizo settlers in Yurimaguas District, Peru. The predominant form of production, except along the river banks, is semi-permanent slash and burn shifting cultivation. Farmers pursue a dual strategy: part of land is allocated to crops for home consumption (cassava, bananas, maize) while the rest goe…	cropping systems;descriptions;Farming systems;Shifting cultivation;agricultural systems;bush fallowing;slash and burn;swidden agriculture;Peru;Andean Group;APEC countries;Developing Countries;Latin America;America;South America	1987	R. E. B. Rhoades, P.		International Potato Center	Book	cab	4169	37	1	AESS	0	0	0	0	0	0	0	0	3	8	0	0	0	0	3	3	0	0	2	2	4	11	0	0	0	0		3	8	agraria, illustrate, labour	3	3	household, market , rural	4	13	farmer, strateg, knowledge, family	37
Homestead agroforestry in Bangladesh	The Homestead agroforestry system is very important in the economy of Bangladesh. The many woody species grown provide fuelwood, fodder, building materials etc. The paper evaluates the general conditions with respect to Homestead forestry in Bangladesh, describing the species grown and typical farm structure and function. It then reports on a field survey conducted to assist the Project Design Te…	Agroforestry;forestry development;fuelwood;Home gardens;international cooperation;research;rural development;traditional farming;agriforestry;agro-forestry;firewood;homegardens;homestead gardens;studies;Bangladesh;Commonwealth of Nations;Least Developed Countries;Developing Countries;South Asia;Asia	1987	W. A. K. Leuschner, K.	Agroforestry Systems		Journal Article	cab	2759	48	1	AESS	0	0	0	0	0	0	0	0	3	3	1	1	0	0	3	3	2	2	0	0	1	2	0	0	0	0		4	4	attitude, interview, labour, cooperat	5	5	econo, extension , household, homegarden, rural	1	2	village	48
The agricultural modernization process and maize production in the central zone of Veracruz	Since the 1940s Mexican government policy has been aimed at promoting the modernization of agriculture in order that it may serve as the basis for urban-industrial growth and 'take-off'. The basis of this is the idea that modernization leads to greater productivity and consequently to greater rural development, fuelling the industrial and service sectors. This study aims to uncover the errors of …	farmers' attitudes;Innovation adoption;Maize;modernization;production;Zea mays;adoption of innovations;corn;Mexico;Zea;Poaceae;Poales;commelinids;monocotyledons;angiosperms;Spermatophyta;plants;eukaryotes;APEC countries;Developing Countries;Latin America;America;North America;OECD Countries;Threshold Countries	1987	M. N. V. González Camarillo, E.;Caetano de Oliveira, A.	Agrociencia		Journal Article	cab	4697	55	1	AESS	0	0	0	0	0	0	0	0	3	5	1	1	0	0	3	5	1	2	1	1	1	4	3	4	0	0		5	6	institution, polic, socio, socioeconomic, attitude	4	7	econo, rural, transform, innovation	3	9	moderniz, adoption, farmer	55
Forestry for people	A book on social forestry in India, which attempts to provide technical information in popular language and project its crucial role in sustaining biological production systems. The book is addressed mainly to people implementing social forestry programmes and to non-government organizations who wish to promote such programmes. There are 18 chapters: National scene// Evolution of concept and phil…	handbooks;private organizations;rural development;Social forestry;manuals;India;Commonwealth of Nations;Developing Countries;South Asia;Asia	1988	S. A. Shah		Indian Council of Agricultural Research	Book	cab	4911	41	1	AESS	0	0	0	0	0	0	0	0	3	9	1	1	0	0	3	4	2	2	1	1	5	5	0	0	0	0		3	10	cooperat, education, social	4	6	organization, training, urban , rural	5	6	people, implementing, language, legal, village	41
Development theory and reality: the World Bank in northern Ivory Coast	The discussion focuses on the World Bank's complementarity thesis in light of the results of a Bank-funded rural development project in northern Ivory Coast that expressly aimed to integrate food crops (principally rice) into the Ivorian cotton development programme. It is argued that the complementarity between food crops and cotton is weak due to a number of institutional and technical constrai…	cotton;crops;Economics;Food crops;production;projects;rice;World Bank;Gossypium;Oryza;Oryza sativa;IBRD;International Bank for Reconstruction and Development;Ivory Coast;paddy;subsaharan Africa;Africa South of Sahara;COTE D'IVOIRE;Malvaceae;Malvales;eudicots;angiosperms;Spermatophyta;plants;eukaryotes;Poaceae;Poales;commelinids;monocotyledons;ACP Countries;Developing Countries;Francophone Africa;…	1988	T. J. Bassett	Review of African Political Economy		Journal Article	cab	4042	98	1	AESS	0	0	0	0	0	0	0	0	8	11	0	0	0	0	8	12	1	1	0	0	2	2	0	0	0	0		9	11	agraria, argue, institution, labour, peasant, polic, social, socio, socioeconomic	8	13	case stud, econo, household, intervention, price, question, rural, training	2	2	discussion, farmer	98
Relative use of family and hired labour and gender role in cassava-maize production in the River state of Nigeria	The paper examines the relative use of human labour in cassava-maize production in River state, Nigeria. The relative use of family and hired labour input as well as gender role in cassava-maize production in the state are discussed. The data used in the analysis were collected from a random sample of 10 smallholder farmers from the 6 main agroecological zones of the state who were participating …	Cassava;Child labour;children;Family labour;Female labour;Food production;labour requirements;Maize;Male labour;Mechanization;rural development;small farms;man;Manihot esculenta;Zea mays;child labor;corn;family labor;female labor;labor requirements;male labor;manioc;subsaharan Africa;tapioca plant;Africa South of Sahara;Nigeria;Homo;Hominidae;primates;mammals;vertebrates;Chordata;animals;eukaryot…	1989	N. O. A. Ezeh	Beiträge zur Tropischen Landwirtschaft und Veterinärmedizin		Journal Article	cab	3583	30	1	AESS	0	0	0	0	0	0	2	2	3	8	1	5	0	0	0	0	1	1	1	1	2	2	2	6	0	0		3	15	gender, labour, participa	1	1	rural	3	9	family, farmer, labor	30
In search of a solution to the farmer issue: research and implementation in San Dionisio, Nicaragua	San Dionisio covers an area of 220 km2 inhabited by 25000 farm families, in the region of Matagalpa, Nicaragua. Agroecological and socioeconomic characteristics of the area are highly diversified. This paper presents components of a farming systems research approach adopted by a jointly funded French-Nicaraguan project, operating in the San Dionisio area since 1987. The method encourages farmer p…	agricultural research;case studies;farming systems;farming systems research;maize;methodology;research;Zea mays;agricultural systems;corn;farmer participatory research;methods;studies;Central America;Nicaragua;Zea;Poaceae;Poales;commelinids;monocotyledons;angiosperms;Spermatophyta;plants;eukaryotes;America;CACM;Developing Countries;Latin America;Threshold Countries	1989	Y. D. Castillo, F.;Gerbouin, P.;Rerolle, P.	Cahiers de la Recherche Développement		Journal Article	cab	1314	31	1	AESS	0	0	0	0	0	0	0	0	2	2	1	1	0	0	1	1	1	1	1	1	1	2	1	1	0	0		3	3	participa, socio, socioeconomic	2	2	econo, case stud	1	4	farmer	31
Appropriate technology for agriculture in the humid tropics	Based on available information on the agroecological characteristics of humid tropical regions (particularly the Amazon) this paper aims to identify production systems without harmful environmental effects which may be recommended for these regions. The systems have been selected on the basis of their relative economic advantages and are presented in 4 groups in the following order of preference:…	Agroforestry;agroforestry systems;black pepper;Cocoa;Coffee;crops;cultural methods;fatty oil plants;Forestry;fruit crops;Land use;land use planning;Oil palms;oil plants;oilseed plants;planning;sustainability;Tropical fruits;Tropics;Coffea;Elaeis;Hevea;Piper nigrum;plants;Theobroma cacao;agriforestry;agro-forestry;oil crops;oilseed crops;tropical countries;tropical zones;Amazonia;Bahia;Brazil;Mala…	1989	P. d. T. Alvim	Agrotrópica		Journal Article	cab	2719	32	1	AESS	0	0	0	0	0	0	0	0	3	4	0	0	0	0	2	3	0	0	0	0	1	3	2	2	0	0		3	4	institution, marketing, settlement	2	3	econo, financ	2	5	sustainab, language	32
The relationship of production type to resource stock manipulation in Chipinge District, Zimbabwe: a micro-agricultural geography	The relationship between the economic production type and agricultural resource use strategies in Ndau smallholder farmsteads in Zimbabwe was examined in the light of several aspects of the demand themes of agricultural change. It was accepted that in many agricultural systems, farmers engage in dual production activities directed towards both subsistence and market goals. Six types of 'native' f…	Farming systems;production structure;Resource management;rural development;small farms;agricultural systems;subsaharan Africa;Africa South of Sahara;Zimbabwe;ACP Countries;Anglophone Africa;Africa;Commonwealth of Nations;Developing Countries;SADC Countries;Southern Africa	1989	A. L. Gray	Dissertation Abstracts International, A (Humanities and Social Sciences)		Journal Article	cab	4717	33	1	AESS	0	0	0	0	0	0	0	0	2	2	0	0	0	0	4	5	1	1	0	0	2	2	0	0	0	0		2	2	engage, labour	5	6	commod, econo, market , question, rural	2	2	farmer, strateg	33
Development and support mechanisms in the non-governmental areas of the Horn of Africa	The cessation of colonial activities, coupled with equitable land redistribution organized by the Liberation Fronts, did much to reduce land abuse in Ethiopia. The Liberation Fronts emerged over 27 years as the direct result of political resentment of the indigenous populations to successive Ethiopian governments' rule in Eritrea and Tigray. The two Liberation Fronts are deriving and implementing…	Agricultural development;development policy;rural development;services;war;animal production;Abyssinia;subsaharan Africa;Africa South of Sahara;Ethiopia;ACP Countries;East Africa;Africa;Least Developed Countries;Developing Countries	1989	I. Robinson	Entwicklung und Landlicher Raum		Journal Article	cab	871	43	1	AESS	0	0	0	0	0	0	0	0	3	3	1	1	0	0	1	2	1	1	1	1	5	6	0	0	0	0		4	4	argue, politic, settlement, polic	2	3	training, rural	5	7	governmental, discussion, implemented, implementing, strateg	43
Strengthening qualitative methodology in agricultural research: the social scientist's contribution	Sociologists and anthropologists can contribute significantly to agricultural research directed at small farm development. In the area of method, qualitative social science methods such as case studies are needed to yield insight into the complex inter-relationships between agroecological, socioeconomic and cultural factors in small farm systems. At the same time, the application of these methods…	Agricultural research;Anthropology;interdisciplinary research;roles;small farms;Social scientists;sociologists;man;Homo;Hominidae;primates;mammals;vertebrates;Chordata;animals;eukaryotes	1989	F. Doorman	Sociologia Ruralis		Journal Article	cab	1310	74	1	AESS	0	0	2	2	0	0	1	1	4	4	3	3	0	0	2	2	0	0	0	0	0	0	0	0	2	2	sociolog, social science	6	8	social, anthropolog, disciplinary, participa, socio, socioeconomic	2	2	case stud, econo	0	0		74
Adaptation of the Training and Visit extension system to changing socio-cultural and agro-ecological conditions	The Training and Visit (T&amp//V) extension system was developed in Turkey, based on the Israeli experience of the developer, and was further refined in India. It was later adopted by many countries in South East Asia, Africa and other parts of the world. Experience showed the necessity to adapt the system to the very different sociocultural and agro-economical conditions of the adopting countrie…	extension;local planning;rural development;advisory services;extension activities;Third World;Underdeveloped Countries;Developing Countries;India;Commonwealth of Nations;South Asia;Asia	1990	A. I. Blum, M.	Journal of Extension Systems		Journal Article	cab	4638	29	1	AESS	0	0	0	0	0	0	1	1	2	2	0	0	2	2	3	3	2	2	0	0	1	1	0	0	0	0		2	3	socio, -econo	4	7	extension , training, econo, rural	1	1	adopting	29
Lessons of the rainforest	A collection of 19 essays by 24 leading authorities (including a biologist, ecologist, historian, anthropologist, lawyer, economist and activist), examining the issues surrounding tropical deforestation and strategies for slowing forest destruction. An introduction by Heinzman, R. is followed by 5 sections. Part 1 - Tropics - includes Tropical forests and life on earth (Myers, N.)// and Tropical …	Deforestation;forests;rain forests;Tropics;Vegetation types;tropical countries;tropical zones	1990			Sierra Club Books	Book	cab	4254	46	1	AESS	0	0	1	1	0	0	0	0	2	2	0	0	0	0	3	5	0	0	0	0	3	3	0	0	1	1	political ecolog	3	2	anthropolog, polic, politic	3	5	power, econo, histor	3	3	law, people, strateg	46
Agroecology: new science of old agriculture	Scientific research in agriculture has focused primarily on attaining high yields of target crops. Whilst these have been achieved, they have also been associated with wider systems failures, environments have been degraded, water tables lowered, soils eroded and a new worldwide class of landless poor has been generated. The failure of individual agricultural disciplines to address the problems o…	Ecology;farming systems research;food;food security;sustainability;traditional farming;farmer participatory research;Asia;South America;America	1990	I. Farquhar	Food Matters		Journal Article	cab	4422	47	1	AESS	0	0	1	1	0	0	0	0	1	1	1	1	0	0	3	3	1	1	0	0	3	4	3	3	1	1	social science	3	2	disciplinary, social, participa	3	4	case stud, food security, rural	4	7	modern , security, sustainab, farmer	47
Marketing, pricing, and the peasantry: the case of Qawat Warada, Northern Shawa	In rural Ethiopia, most economic transactions, social and cultural events, and political discourses are conducted in the periodic markets. Additionally, the government comes into direct contact with the peasantry through the quota system, implemented through marketing. Focusing on the case of a village in Northern Shawa, Ethiopia, this paper discusses these issues. In order to appreciate marketin…	agricultural households;Marketing;Markets;Organizations;peasantry;rural development;rural economy;Abyssinia;subsaharan Africa;Third World;Underdeveloped Countries;Africa South of Sahara;Developing Countries;East Africa;Ethiopia;Africa;ACP Countries;Least Developed Countries	1990	T. Tafesse	Working Papers on Ethiopian Development, Ethiopia Research Programme, College of Arts and Science, University of Trondheim		Journal Article	cab	1007	56	1	AESS	0	0	1	1	0	0	2	2	4	8	2	2	0	0	3	3	4	5	0	0	2	2	0	0	1	1	discourse	4	12	marketing, peasant, politic, social	4	8	econo, household, rural, organization	2	2	implemented, village	56
Hungarian agriculture in the transition to a market economy	A multidisciplinary research exercise on the agroecological potential of Hungary in the year 2000 was begun in the early 1980s. The results of this research are considered in relation to the problems of agricultural adjustment arising from privatization of ownership, the increasing influence of the market and recent changes in social organization. The main policy aims are development of productio…	agricultural policy;market economics;Production possibilities;economics of marketing;potential production;production potential;Hungary;Central Europe;Europe;Developed Countries;European Union Countries;OECD Countries	1990	C. Csáki	Internationale Agrarindustrie Zeitschrift		Journal Article	cab	1205	58	1	AESS	0	0	0	0	0	0	0	0	5	5	2	2	2	2	3	6	2	3	0	0	1	1	0	0	0	0		6	7	cooperat, disciplinary, polic, reform, social, marketing	3	11	econo, market , organization	1	1	family	58
Beyond the large farm. Ethics and research goals for agriculture	This book provides an appraisal of where US agricultural policy has been and where it should go in the future. In wide-ranging speculative essays, the contributors consider the full spectrum of agricultural activity and offer strong reasons for changing the policy agenda. Giving ethical and societal values equal weight to the economic concerns of production and consumption, their discussions poin…	Agricultural policy;Agricultural research;research policy;United States of America;USA;APEC countries;Developed Countries;North America;America;OECD Countries	1991	P. B. S. Thompson, W. A.		Westview Press	Book	cab	1163	28	1	AESS	0	0	1	2	0	0	0	0	1	5	1	2	0	0	2	2	0	0	0	0	4	4	0	0	1	2	justice	1	7	polic	2	2	econo, rural	4	4	labor, discussion, family, societ	28
Towards the improvement of fish culture by small-scale farmers in northeast Thailand	Fish has been the traditional major source of animal protein in the diet of the northeastern Thai farm family, but population growth, environmental degradation and, more recently, fish disease, have contributed to a decline of natural fish stocks. In recent years, many farmers have turned to aquaculture to supplement their family consumption requirements and to increase household income. However,…	aquaculture;aquatic animals;aquatic organisms;farming systems;farming systems research;fish culture;research;rural development;fishes;agricultural systems;aquatic species;farmer participatory research;fish farming;pisciculture;studies;Thailand;vertebrates;Chordata;animals;eukaryotes;APEC countries;ASEAN Countries;Developing Countries;South East Asia;Asia	1991	P. Edwards	Journal of the Asian Farming Systems Association		Journal Article	cab	3037	36	1	AESS	0	0	0	0	0	0	0	0	2	2	1	1	0	0	4	4	1	1	1	1	5	12	1	1	0	0		2	3	disciplinary, participa	5	5	extension , household, income, perspective, rural	5	14	farmer, decision, discussion, family, strateg	36
Labor migration impacts on communal land agriculture: case studies from Manicaland Province, Zimbabwe	Labour migration is a fundamental phenomenon among farming households in Zimbabwe's communal lands. Despite its primacy, the impacts of this migration on the nature of communal-land farming have remained problematic. The objective of this study is to clarify migration impacts through documentation of the agency and structural context that gives rise both to migration and its impacts. It seeks to …	agricultural households;agricultural production;common lands;economic impact;effects;Female labour;migrant labour;migration;motivation;rural development;female labor;foreign workers;migrant labor;subsaharan Africa;Third World;Underdeveloped Countries;Africa South of Sahara;Developing Countries;Southern Africa;Zimbabwe;Africa;ACP Countries;Anglophone Africa;Commonwealth of Nations;SADC Countries	1991	D. Mazambani	Dissertation Abstracts International, A (Humanities and Social Sciences)		Journal Article	cab	993	38	1	AESS	0	0	0	0	0	0	0	0	2	6	1	2	1	1	5	11	3	3	1	1	3	7	1	2	0	0		2	8	labour, polic	6	15	case stud, econo, histor, household, market , rural	4	10	communal, perceive, village, labor	38
Sustainable agriculture - fad or harbinger?	It is argued that the term 'sustainable' has become so popular among policy makers in economic development and agriculture, that it has taken on a 'faddish' quality. The article looks at the debate surrounding sustainable agriculture as a means of assessing whether it is a harbinger of basic change or whether its challenge will be diluted or lost as the term is popularized. Concepts of sustainabl…	agricultural policy;alternative farming;attitudes;Sustainability	1991	K. A. Dahlberg	BioScience		Journal Article	cab	1180	44	1	AESS	0	0	0	0	0	0	0	0	3	4	2	2	0	0	3	3	0	0	1	1	3	7	1	1	0	0		4	6	argue, polic, reform, attitude	3	3	econo, movement, paradigm	3	9	sustainab, discussion, societ	44
Socioeconomic homogeneity in the rural area: misleading appearances	Rural areas are considered to be markedly homogenous and egalitarian from the socioeconomic point of view// they are supposed to differ only with respect to geographical or ecological conditions. Two studies carried out from the Third World Centre of Antwerp University, Belgium, indicate the rudimentary character of such a paradigm. The data are derived from the communal land of Mutoko in Zimbabw…	Agricultural development;communities;disparity;Income distribution;Modernization;Poverty;rural communities;rural development;socioeconomic status;Women;man;subsaharan Africa;Africa;Africa South of Sahara;Rwanda;Zimbabwe;Homo;Hominidae;primates;mammals;vertebrates;Chordata;animals;eukaryotes;ACP Countries;East Africa;Francophone Africa;Least Developed Countries;Developing Countries;Anglophone Afri…	1992	S. W. Marysse, E.	Zaire-Afrique		Journal Article	cab	856	26	1	AESS	0	0	0	0	0	0	1	1	1	2	1	1	2	2	5	10	4	5	0	0	3	5	1	1	0	0		1	4	socioeconomic	5	17	econo, rural, income, paradigm, poverty	3	6	communal, moderniz, perceive	26
Sustainable mountain agriculture. Volume 1: perspectives and issues. Volume 2: farmer's strategies and innovative approaches	The work presented in this book covers various dimensions and issues related to mountain agriculture in the overall context of development strategies, experiences, problems and prospects in mountain areas with a special focus on the Hindu-Kush Himalaya (HKH) region, but with important contributions from the Andean region. The work of ICIMOD (the International Centre for Integrated Mountain Develo…	Agricultural development;development policy;farming systems;mountain areas;rural development;sustainability;agricultural systems;Third World;Underdeveloped Countries;Developing Countries;Nepal;Least Developed Countries;South Asia;Asia	1992			Intermediate Technology Publications	Book	cab	870	29	1	AESS	0	0	0	0	0	0	0	0	1	2	1	1	1	1	2	2	1	1	3	3	4	8	1	1	0	0		2	3	institution, polic	3	4	perspective, case stud, rural	4	12	farmer, strateg, sustainab, initiative	29
The agro-ecological situation in Mecklenburg-Pomerania	This preliminary survey of the agro-ecological situation in Mecklenburg-Pomerania, carried out in May-August 1991, concentrates on describing the ecological position of soil, water and air in the agricultural region as a basis for future economic evaluation of possible environmental and development measures. Because of limited industrialization, low settlement density and limited road networks, t…	environmental protection;regional policy;Rural development;Germany;Developed Countries;European Union Countries;OECD Countries;Western Europe;Europe	1992	H. Grund		Wissenschaftsverlag Vauk Kiel KG	Book	cab	4570	30	1	AESS	0	0	0	0	0	0	0	0	2	2	1	1	0	0	1	2	1	1	0	0	0	0	0	0	0	0		3	3	collaborat, settlement, polic	2	3	econo, rural	0	0		30
Diffusion trends of institutional innovations: farmers' pension and social security benefit scheme of Sri Lanka	In 1987 the Government of Sri Lanka launched the Farmers' Pension and Social Security Benefit (FPSSB) Scheme. The scheme is basically an insurance mechanism that provides disablement benefits and death gratuities to those enrolled in the scheme by paying a six monthly premium. The scheme is also designed to provide a monthly pension to the participants on reaching the retirement age of 60 years. …	farmers;participation;pensions;rural development;social security;Ceylon;Sri Lanka;Commonwealth of Nations;Developing Countries;South Asia;Asia	1992	M. A. Wijeratne, W. A. T.	Journal of Extension Systems		Journal Article	cab	4695	32	1	AESS	0	0	0	0	0	0	2	2	2	4	2	2	1	1	1	1	1	1	2	2	2	8	2	2	0	0		3	8	institution, social, participa	2	3	innovation, rural	2	12	farmer, security	32
Diversity, farmer knowledge, and sustainability	The issue of sustainability is becoming an increasingly powerful force in agricultural research as it is becoming clear that the growing global population is placing great pressure on the earth's natural resources. This book argues that, along with biological science, past and present indigenous farmer knowledge can play a key role in sustainability. The 13 papers in this book were first presente…	agricultural research;farming systems research;indigenous knowledge;rural development;sustainability;traditional technology;farmer participatory research;Third World;Underdeveloped Countries;Developing Countries	1992			Cornell University Press	Book	cab	1328	39	1	AESS	0	0	0	0	0	0	0	0	2	2	1	1	0	0	3	3	1	1	3	3	3	12	3	3	0	0		3	3	argue, experiential, participa	4	4	power, case stud, food system, rural	3	18	knowledge, farmer, sustainab	39
Research and development for sustainable farming systems in Indonesia	Agriculture in Indonesia is an important source of income and employment. Commodity and disciplinary research for agriculture have been shown to be powerful but, if carried to extremes, can be counterproductive and can cause growing income disparities and environmental degradation. Agricultural research should feature a farming systems perspective, but many styles of farming systems research have…	agricultural development;farmers;farming systems research;participation;support measures;farmer participatory research;Indonesia;APEC countries;ASEAN Countries;Developing Countries;South East Asia;Asia	1992	I. O. Manwan, A. M.	Journal of the Asian Farming Systems Association		Journal Article	cab	890	54	1	AESS	0	0	0	0	0	0	0	0	4	5	1	2	0	0	6	9	0	0	1	1	3	4	1	2	0	0		4	7	disciplinary, institution, participa, polic	6	9	power, commod, extension , income, innovation, perspective	4	7	sustainab, farmer, implemented, researcher	54
Grassroots perspectives on 'indigenous' agricultural development: Indian organizations and NGOs in the Central Andes of Ecuador	The article begins with a brief discussion of populist and Marxist approaches to indigenous agriculture in the development literature, tracing a possible middle ground between them around issues combining social change, political strategy and technical practice. It then looks at the statements of the national indigenous movement in Ecuador regarding development, drawing attention to the ways in w…	Agricultural development;indigenous knowledge;Non-governmental organizations;rural development;traditional society;NGOs;nongovernmental organizations;Ecuador;Andean Group;Developing Countries;Latin America;America;South America;Threshold Countries	1992	A. Bebbington	European Journal of Development Research		Journal Article	cab	896	76	1	AESS	0	0	1	1	0	0	0	0	4	5	0	0	2	2	5	6	2	3	0	0	3	6	3	4	1	1	marx	5	5	agraria, politic, social, socio, socioeconomic	7	11	organization, perspective, case stud, econo, histor, movement, rural	5	10	discussion, governmental, strateg, knowledge, societ	76
Multiple objectives analysis and sustainable agriculture	The introduction of sustainability issues into analyses of agricultural development options requires explicit consideration of multiple objectives. Three popular approaches to sustainability (agroecological, economic and sociological) and their relevance to different levels of the agricultural system hierarchy, are discussed in this paper. Formal and informal methods of multiple objectives analys…	environmental degradation;erosion;farming systems;multiple objective functions;sustainability;upland areas;agricultural systems;Nepal;Least Developed Countries;Developing Countries;South Asia;Asia	1993	J. Dixon	Journal of the Asian Farming Systems Association		Journal Article	cab	4548	17	1	AESS	0	0	1	1	0	0	0	0	0	0	0	0	0	0	2	5	0	0	1	1	1	4	1	1	1	1	sociolog	0	0		2	5	econo, household	1	6	sustainab	17
The demand for inputs and the supply of output in Pakistan: estimating a fixed-effects, distributed-lag model for wheat farmers	Agricultural growth in Pakistan has been impressive, but questions have been raised regarding the success of the agricultural sector in terms of meeting food and employment needs. The technologies and policies necessary to achieve such growth are examined. This paper uses a 1986-89 panel of farm-level data from several regions of Pakistan to examine the factors influencing the supply of wheat and…	demand;farm inputs;production;supply response;wheat;Triticum;production response;Pakistan;Poaceae;Poales;commelinids;monocotyledons;angiosperms;Spermatophyta;plants;eukaryotes;Commonwealth of Nations;Developing Countries;South Asia;Asia	1993	A. B. V. Deolalikar, S. A.	Pakistan Development Review		Journal Article	cab	4264	26	1	AESS	0	0	0	0	0	0	0	0	2	3	0	0	0	0	3	7	0	0	1	1	0	0	0	0	0	0		2	3	labour, polic	3	7	econo, price, question	1	1	farmer	26
Improving the potential of soils in the Tropics	This paper discusses agroecological and socioeconomic aspects of soil productivity improvement in the tropics, with considerations on the effects of moisture stress, compaction, erosion, and the economic impact of proper planning and management.	economic impact;productivity;sociology;soil fertility;soil management;Tropics;social aspects;tropical countries;tropical zones	1993	T. F. Shaxon	Boletim Informativo da Sociedade Brasileira de Ciência do Solo		Journal Article	cab	4467	27	1	AESS	0	0	0	0	0	0	0	0	1	1	1	1	0	0	1	2	1	1	0	0	0	0	0	0	0	0		3	2	socioeconomic, social, socio	1	3	econo	0	0		27
Crop protection strategies for subsistence farmers	This volume describes crop protection strategies that rely on farmers' knowledge and participation, local resources and alternative low-input methods as a sensitive approach to developing and implementing pest management schemes which are adjusted to farmers' needs and their socioeconomic and agroecological conditions. The chapters explore knowledge systems which farmers apply to pest problems, d…	agricultural entomology;biological control;cultural control;economics;farmers;indigenous knowledge;insect control;natural enemies;participation;pest control;plant pathology;plant protection;subsistence farming;weed control;weeds;plants;biocontrol;crop protection;phytopathology;Third World;Underdeveloped Countries;Developing Countries;eukaryotes	1993			Westview Press, Inc.	Book	cab	967	32	1	AESS	0	0	0	0	0	0	0	0	2	2	1	1	0	0	1	1	1	1	2	2	5	9	2	2	0	0		3	3	participa, socio, socioeconomic	1	2	econo	5	13	farmer, strateg, knowledge, implementing, perception	32
IPM options for Asia - explorations for a sustainable future	The research modes, content and scope of various approaches to integrated pest management (IPM) are compared to highlight possible 'futures' for farming systems in 21st century Asia. It is concluded that to reflect and reinforce the goals of sustainable agriculture, the design of IPM should emphasize: (1) the maximum use of production inputs that are internal to the system, e.g., incorporating in…	agricultural entomology;control;integrated control;integrated pest management;pest control;research;arthropods;integrated plant protection;IPM;studies;Asia;invertebrates;animals;eukaryotes	1993	M. P. Pimbert	Journal of the Asian Farming Systems Association		Journal Article	cab	970	33	1	AESS	0	0	0	0	0	0	0	0	3	3	0	0	0	0	2	2	0	0	1	1	3	5	0	0	0	0		3	3	disciplinary, participa, social	2	2	econo, histor	3	6	sustainab, knowledge, farmer	33
Social science research for agricultural technology development: spatial and temporal dimensions	Small farmers account for the greatest proportion of food production in developing countries. These farmers operate complex farming systems which have varied and complex needs. Research institutions which aim to produce improved technology for these farmers, therefore, have a major challenge in understanding the diversity, not only across agroecological zones, regions and continents and therefore…	Agricultural development;Agricultural research;appropriate technology;classification;Farming systems;Social sciences;technical progress;agricultural systems;intermediate technology;subsaharan Africa;Third World;Underdeveloped Countries;Africa South of Sahara;Developing Countries;Nigeria;ACP Countries;Anglophone Africa;Africa;Commonwealth of Nations;West Africa	1993			CAB International	Book	cab	801	33	1	AESS	1	1	1	1	1	1	0	0	1	1	0	0	0	0	2	2	0	0	0	0	1	4	0	0	1	3	social science	2	1	institution, social	2	2	commod, perspective	1	4	farmer	33
A growing agricultural economy: technological changes, constraints and sustainability	This book analyses trends in agricultural transformation in the Indian Punjab. Chapters cover: the dynamics of land use pattern// growth and dynamics of crop production// growth in the use of inputs// the status of dairying, poultry farming, honey and mushroom production// food supply and nutrition trends// major agro-technological, institutional, and socioeconomic changes that have helped the de…	agricultural development;constraints;farm inputs;land use;rural development;sustainability;technical progress;trends;Indian Punjab;India;Punjab (India);South Asia;Asia;Developing Countries;Commonwealth of Nations	1993	K. S. Gill		Oxford & IBH Publishing Co. Pvt. Ltd.	Book	cab	861	35	1	AESS	0	0	0	0	0	0	0	0	2	2	0	0	1	1	2	4	1	1	1	1	2	2	1	1	0	0		3	2	institution, socio, socioeconomic	3	6	econo, transform, rural	2	4	sustainab, strateg	35
Sustainable livelihood development in the Andes: local institutions and regional resource use in Ecuador	This article develops the idea that sustainable development in the Andes is not simply a matter of the right technology. It begins with a discussion of the main ideas in the area of sustainability. The methods by which peasants in the region have sought to sustain their social systems through changes in resource and labour use, is also looked at by reference to fieldwork studies in the Ecuadorian…	farming systems;Mountain areas;peasantry;rural development;social systems;Sustainability;agricultural systems;Ecuador;Andean Group;Developing Countries;Latin America;America;South America;Threshold Countries	1993	A. Bebbington	Development Policy Review		Journal Article	cab	4716	41	1	AESS	0	0	0	0	0	0	1	1	3	5	2	2	1	1	1	1	1	1	1	1	3	4	1	1	0	0		4	8	institution, labour, peasant, social	2	3	livelihood, rural	3	6	sustainab, discussion, strateg	41
The water, biomass and soil fertility conservation (GCES): a new strategy for fighting erosion in Haïti	A diagnosis of the physical and socioeconomic environment encountered by Haitian farmers is presented, including agro-ecology, erosion processes, land-use systems, and social and economic factors. The ways Haitian farmers adapt their land-use strategies to cope with these complex situations was also analysed, in terms of fertility transfers, use of mineral and organic fertilizers, and the use of …	cropping systems;economics;erosion control;fallow;sociology;soil conservation;soil degradation;soil fertility;water conservation;fallowing;social aspects;Haiti;Caribbean Community;Hispaniola;Greater Antilles;Antilles;Caribbean;America;Least Developed Countries;Developing Countries	1993	B. Smolikowski	Cahiers ORSTOM, Série Pédologie		Journal Article	cab	4172	43	1	AESS	0	0	0	0	0	0	0	0	3	3	1	1	0	0	3	5	1	1	1	1	2	3	0	0	0	0		4	4	participa, social, socio, socioeconomic	3	6	econo, intervention, rural	2	4	strateg, farmer	43
Farmer-based training and education programs: a key to promoting sustainable farming systems in the Philippines	Experiences of non-governmental organizations (NGOs) have shown the effectiveness of approaches like the farmer-first, farmer-to-farmer and farmer-based extension strategies. Such strategies could be cost-effective and highly efficient. The Agro-Ecology Training and Education Program of an NGO, the Agro-Technical Assistance and Livelihood Opportunities in the North (AGTALON), employs similar part…	extension;farmers;non-governmental organizations;participation;sustainability;training;empowerment;advisory services;extension activities;NGOs;nongovernmental organizations;Philippines;APEC countries;ASEAN Countries;Developing Countries;South East Asia;Asia	1993	V. Garcia-Padilla	Journal of the Asian Farming Systems Association		Journal Article	cab	4635	52	1	AESS	0	0	0	0	0	0	1	1	4	5	2	2	1	1	5	9	3	4	2	2	5	15	3	4	0	0		4	8	education, empower, learn, participa	5	14	training, communicat, extension , livelihood, organization	5	21	farmer, sustainab, decision, governmental, strateg	52
Degree of concentration of maize production in the South-Central region of Brazil	Environmental and socioeconomic factors influence the geographical location of agricultural activities as well as performance and development potential. This paper reports on a study which analysed the degree of concentration of maize production in the South-Central region of Brazil, based on the hypothesis that agricultural activity in a homogeneous environment should have a greater degree of di…	concentration of production;Gini coefficient;maize;production;regions;Zea mays;corn;Brazil;Zea;Poaceae;Poales;commelinids;monocotyledons;angiosperms;Spermatophyta;plants;eukaryotes;Community of Portuguese Language Countries;Developing Countries;Latin America;America;South America;Threshold Countries	1994	J. A. Monteiro	Pesquisa Agropecuaria Brasileira		Journal Article	cab	3918	28	1	AESS	0	0	0	0	0	0	0	0	2	3	0	0	0	0	1	2	0	0	0	0	0	0	1	1	0	0		3	3	politic, socio, socioeconomic	1	2	econo	1	1	language	28
Shifting cultivation dynamism in Orissa, India	Shifting cultivation evolved in the socioeconomic environment of ancient India, which was characterized by surplus land, and scarcity of labour and capital resources. The age-old practice has become unviable, leading to the degradation of forests and tribal economy, due mainly to changes in the socioeconomic and agroecological parameters which sustained it. This paper discusses the situation in O…	agroforestry systems;control;development;shifting cultivation;socioeconomics;sustainability;trends;bush fallowing;Orissa;slash and burn;socioeconomic aspects;swidden agriculture;India;Odisha;Commonwealth of Nations;Developing Countries;South Asia;Asia	1994	R. A. Sharma	Indian Forester		Journal Article	cab	2708	29	1	AESS	0	0	0	0	0	0	0	0	2	4	1	2	0	0	1	4	1	2	0	0	1	1	1	1	0	0		3	6	labour, socio, socioeconomic	1	6	econo	2	2	strateg, sustainab	29
Small scale dairying in three farming systems in East Java II. Economic analysis of dairying	Survey data from 1990 were used to study the average milk sales per cow and the economic parameters of milk production of a sample of farm households in seven milk cooperatives in East Java Province, Indonesia, in three agro-ecological areas, allocated to sugarcane, cassava and horticulture respectively. In general, milk production proved not to be economically attractive, as returns to labour we…	comparisons;cows;dairy farming;dairy farms;economic evaluation;economic viability;economics;farming systems;milk prices;milk production;small farms;cattle;agricultural systems;Jawa;Indonesia;Java;Bos;Bovidae;ruminants;Artiodactyla;mammals;vertebrates;Chordata;animals;eukaryotes;APEC countries;ASEAN Countries;Developing Countries;South East Asia;Asia	1994	M. W. J. Widodo, R. de;Moll, H. A. J.	Asian-Australasian Journal of Animal Sciences		Journal Article	cab	3905	33	1	AESS	0	0	0	0	0	0	0	0	3	4	0	0	1	1	3	4	2	4	0	0	0	0	0	0	0	0		3	4	argue, cooperat, labour	3	9	econo, household, price	0	0		33
INPA transforms: the National Agricultural Research Institute in Guinea-Bissau stakes out a new direction	Agricultural research in Guinea-Bissau is presented with problems of a lack of staff, limited research traditions and little coordination between researchers and research stations in a small country with varying socio-agro-ecological conditions. This article describes a farmer-needs focus, modern management principles and a national and international networking and collaboration. A plan of operat…	agricultural research;organization of research;research institutes;research establishments;research institutions;research organization;subsaharan Africa;Africa South of Sahara;Guinea-Bissau;ACP Countries;Community of Portuguese Language Countries;Least Developed Countries;Developing Countries;Portuguese Speaking Africa;Africa;West Africa	1994	J. Toborn	IRDCurrents		Journal Article	cab	1333	41	1	AESS	0	0	0	0	0	0	0	0	2	2	1	1	1	1	3	3	1	2	0	0	4	5	1	1	0	0		3	3	collaborat, socio, institution	4	6	transform, econo, financ, organization	5	6	farmer, modern , researcher, sustainab, language	41
Sustainable agriculture and priority to internal agricultural inputs	The concept of external inputs (pesticides, fertilizers, herbicides and intensive mechanization) is contrasted with internal inputs generated by sustainable agriculture itself or agroecology, based on the principle that the essence of an agricultural input, no matter what technology is adopted, is not the input itself, but its beneficial effect on the agricultural production process. The adverse …	farm inputs;sustainability;usage	1994	R. D. M. Dulley, S.	Informações Econômicas - Instituto de Economia Agrícola		Journal Article	cab	4668	42	1	AESS	0	0	0	0	0	0	0	0	4	5	0	0	0	0	2	3	0	0	1	1	4	6	1	1	0	0		4	5	labour, learn, polic, social	2	3	econo, rural	4	8	sustainab, farmer, moderniz, researcher	42
Policy and technology for rice productivity growth in Asia	This paper reviews trends in rice prices, research expenditures, irrigation investment, the yield frontier and fertilizer use in Asia. It examines policies and technologies for efficient rice productivity growth. Declining rice prices, a slowdown in research expenditures and output growth, reduced irrigation investment and degradation of irrigated land, declining marginal returns to input use and…	agricultural research;economics;irrigation;price policy;production;productivity;research;rice;Oryza;Oryza sativa;paddy;studies;watering;Asia;Poaceae;Poales;commelinids;monocotyledons;angiosperms;Spermatophyta;plants;eukaryotes	1994	M. W. P. Rosegrant, P. L.	Journal of International Development		Journal Article	cab	1325	43	1	AESS	0	0	0	0	0	0	1	1	4	5	1	1	0	0	3	6	2	2	0	0	2	2	0	0	0	0		4	7	polic, education, reform, social	3	8	econo, extension , price	2	2	farmer, modern	43
Factors influencing credit default in smallholder agriculture: a case study of Chiweshe communal area	The government of Zimbabwe (GOZ) has been anxious to provide adequate credit facilities to communal farmers. As the majority of farmers did not have access to institutional credit, the GOZ instructed the Agricultural Finance Corporation (AFC) to promote the delivery of credit to these farmers. The AFC began to refuse further assistance to farmers in arrears on their previous loans. As a result of…	credit;loans;rural development;small farms;subsaharan Africa;Africa South of Sahara;Zimbabwe;ACP Countries;Anglophone Africa;Africa;Commonwealth of Nations;Developing Countries;SADC Countries;Southern Africa	1994	B. M. M. Maumbe, I. J.	Agricultural Economics Analysis and Rural Development	Centre for Regional Development Research, Justus-Liebig University	Journal Article	cab	4062	52	1	AESS	0	0	0	0	0	0	0	0	4	6	0	0	1	1	4	4	1	1	1	1	2	12	0	0	0	0		4	6	attitude, institution, marketing, polic	6	6	case stud, corporat, financ, household, training, rural	2	13	communal, farmer	52
Human economies, the land ethic, and sustainable conservation	Human communities are sustained by the products of natural communities, and food production systems are dependent on biodiversity. This paper illustrates, with reference to India, that 19th and 20th century development has yielded a destabilizing simplification of economies founded on diversified natural abundance. The seeds of sustainable conservation lie in the blurring of boundaries between na…	biodiversity;conservation;indigenous knowledge;land management;resource management;sustainability;empowerment;Third World;Underdeveloped Countries;Developing Countries;India;Commonwealth of Nations;South Asia;Asia	1995	A. E. P. O'Neal, A. S.;Rhodes-Conway, S. V.;Bronbusch, A. H.	Conservation Biology		Journal Article	cab	3310	26	1	AESS	0	0	0	0	0	0	0	0	2	2	1	1	1	1	2	3	0	0	1	1	4	8	2	2	0	0		2	3	empower, illustrate	2	4	econo, rural	4	11	sustainab, knowledge, modern , people	26
Parallel trade and powerless places: research traditions and local realities in rural northern Nigeria	The context of structural adjustment programmes and the renewed interest in African integration explains the emphasis currently being placed on cross-border trade in agricultural products as a means of liberating and integrating markets. The case of northern Nigeria attests to the existence of an increasingly greater contradiction between current research perspectives on cross-border trade, parti…	international trade;peasant farming;structural adjustment;terms of trade;trade liberalization;subsaharan Africa;Africa South of Sahara;Nigeria;West Africa;ACP Countries;Anglophone Africa;Africa;Commonwealth of Nations;Developing Countries	1995	K. Meagher	Africa Development		Journal Article	cab	5015	27	1	AESS	0	0	0	0	0	0	0	0	2	2	1	1	2	2	2	3	0	0	0	0	2	2	0	0	0	0		2	3	argue, peasant	3	5	power, rural, perspective	2	2	farmer, village	27
Planning Kerala's irrigation projects: technological prejudice and politics of hope	The political objective of achieving self sufficiency in rice production in Kerala, India, supported the planning of major irrigation projects in all the river basins of the state. The paper argues that the irrigation engineers who planned these projects were technologically biased in that they rarely sought alternative methods and scales of irrigation within these basins. This is a serious conce…	design;efficiency;irrigation;political power;rice;self sufficiency;water management;Oryza;Oryza sativa;paddy;water resource management;watering;India;Kerala;Poaceae;Poales;commelinids;monocotyledons;angiosperms;Spermatophyta;plants;eukaryotes;Commonwealth of Nations;Developing Countries;South Asia;Asia	1995	V. R. Santhakumar, R.;Ambirajan, S.	Economic and Political Weekly		Journal Article	cab	4269	31	1	AESS	0	0	0	0	0	0	1	1	3	3	1	1	0	0	1	1	1	1	0	0	1	2	1	1	0	0		3	5	politic, argue, polic	2	2	histor, power	1	3	sufficiency	31
Regenerating agriculture: policies and practice for sustainability and self-reliance	For the past 50 years, agriculture has pursued the simple goal of increased food production, relying on high inputs of fertilizers and pesticides, and intensive industrial methods. It is becoming increasingly clear that a more sustainable agriculture can bring economic, environmental and social benefits, yet despite the emerging evidence, many farmers are still locked into modernist approaches to…	agricultural production;assessment;case studies;environmental impact;environmental protection;farming systems;projects;sustainability;agricultural systems;environmental effects	1995	J. N. Pretty		Earthscan Publications Ltd	Book	cab	1242	33	1	AESS	0	0	0	0	0	0	1	1	3	4	0	0	0	0	2	2	1	1	1	1	3	6	1	1	0	0		3	5	polic, institution, social	2	3	case stud, econo	3	8	sustainab, farmer, implementing	33
Escaping the treadmill	The article debates the historical view of the Green Revolution and the future direction for agricultural research. Agro-ecosystems are seen as the way forward in order to develop a sustainable advancement in agricultural production. The importance of food security while at the same time conserving the resource base is stressed, which requires profound changes in strategic research agendas. Agro-…	agricultural research;biodiversity;ecosystems;food;food security;Green Revolution;research policy	1995	M. Altieri	Ceres		Journal Article	cab	1313	35	1	AESS	0	0	0	0	0	0	0	0	2	2	1	1	0	0	2	2	1	1	0	0	5	8	1	1	0	0		3	3	participa, social, polic	2	3	food security, histor	5	9	knowledge, farmer, security, strateg, sustainab	35
Ecological economy, agroecology and sustainable rural development	The article consists of a theoretical discussion of the discipline of ecological economics, which is mainly concerned with the study of how to strike a balance between economic development and ecological sustainability. As the introduction points out, this requires attention to be given to social and political factors also. The first section discusses the notion of an economy in general, while se…	ecology;economic development;economic theory;environmental protection;sustainability;economic schools	1995	X. S. Fernández	Agricultura y Sociedad		Journal Article	cab	4416	40	1	AESS	0	0	0	0	0	0	0	0	3	4	1	1	2	2	2	7	1	3	1	1	2	4	1	1	0	0		4	5	politic, social, theoretic, school	2	12	econo, rural	2	6	sustainab, discussion	40
Socioeconomic factors that influence the adoption of small-scale rural fish farming at household level in Zimbabwe	Fish farming in rural Zimbabwe has received increasing attention since independence as part of ongoing integrated rural development programmes. Targetted households are in rural communities that need to enhance their food security. However, to adopt fish farming as a new venture, households have to reallocate time, labour and other resources to integrate fish farming with their traditional activi…	fish culture;food;food security;households;innovation adoption;rural development;socioeconomic status;aquaculture;adoption of innovations;fish farming;pisciculture;subsaharan Africa;Africa South of Sahara;Zimbabwe;ACP Countries;Anglophone Africa;Africa;Commonwealth of Nations;Developing Countries;SADC Countries;Southern Africa	1995	J. J. Mandima	Naga		Journal Article	cab	4748	49	1	AESS	0	0	0	0	0	0	1	1	3	4	1	1	3	3	4	9	5	6	1	1	1	1	2	3	0	0		4	6	socioeconomic, education, labour, socio	5	18	econo, household, rural, food security, innovation	2	5	adoption, security	49
Social analysis in participatory rural development	The article focuses on the generation of knowledge about social relationships within participatory rural development projects. Using a project example, the planning stages of the Kribhco Indo-British Rainfed Farming Project (KRIBP), a participatory farming systems development project in tribal western India, it shows how anthropological approaches of participant observation and process documentat…	participation;rapid rural appraisal;rural development;social interaction;India;Commonwealth of Nations;Developing Countries;South Asia;Asia	1995	D. Mosse	PLA Notes - International Institute for Environment and Development		Journal Article	cab	5188	51	1	AESS	0	0	0	0	0	0	2	2	5	13	2	2	1	1	3	3	1	2	0	0	2	4	0	0	0	0		5	17	participa, social, -econo, anthropolog, socio	3	6	rural, power, econo	2	4	knowledge, village	51
The plantain market in Cameroon: supply dynamics in marketing system operations	Plantain is a starchy fruit which is ranked as a positive-elasticity income asset. In Cameroon, factors determining plantain consumption have not yet been fully delineated, but it is clear that difficulties in meeting the demand for this commodity are linked with production system determinants. Plantain production makes efficient use of forest agroecological resources on newly cleared cocoa plant…	bananas;consumption;domestic markets;fruit;information;marketing;production;production economics;research;supply balance;sustainability;Musa;economics of production;studies;subsaharan Africa;supply and demand;Africa South of Sahara;Cameroon;Musaceae;Zingiberales;commelinids;monocotyledons;angiosperms;Spermatophyta;plants;eukaryotes;ACP Countries;Central Africa;Africa;Developing Countries;Francoph…	1996	L. C. Temple, J.;Kamajou, F.	Fruits		Journal Article	cab	3183	25	1	AESS	0	0	0	0	0	0	1	1	1	1	1	1	1	1	4	4	1	2	0	0	1	1	1	1	0	0		1	3	marketing	5	7	market , commod, econo, income, question	2	2	farmer, sustainab	25
Research in dryland agriculture with respect to the environment	Arid and semi-arid regions of Morocco cover 87% of arable land. More than 50% of Moroccan population lives in these zones. Moreover, these areas contribute for 55% of crop production of the country. Nevertheless, they face severe water shortages with limited and highly erratic rainfall. Temperature regimes, shallow eroded soils, cropping of marginal lands and obsolete traditional cultural practic…	arid lands;dry farming;economics;research;resource conservation;soil conservation;sustainability;technology transfer;water conservation;dryland farming;studies;Morocco;Developing Countries;Francophone Africa;Africa;Maghreb;North Africa;Mediterranean Region	1996	M. E. K. Mourid, M.;Gharous, M. El	Al Awamia		Journal Article	cab	3075	29	1	AESS	0	0	0	0	0	0	0	0	3	3	0	0	0	0	1	2	1	1	0	0	2	2	1	1	0	0		3	3	-econo, social, socio	1	3	econo	2	3	knowledge, sustainab	29
Conceptual foundations of land management in conditions of implementation of land reform	Between the beginning of the 1990s and 1995 the percentage of Russian agricultural land in State hands had fallen from over 75% to 54.3%. Against this background, essential land management measures include documentation, inventory compilation and provision of survey results. Recent changes have, however, had a destabilizing effect on many agricultural enterprises through, for example, fragmentati…	land management;land policy;land reform;land use planning;location of production;structural change;sustainability;production location;Russian Federation;Union of Soviet Socialist Republics;Russia;USSR;APEC countries;Developed Countries	1996	S. K. Volkov, N.;Nosov, S.	Mezhdunarodnyĭ Sel'skokhozyaĭstvennyĭ Zhurnal		Journal Article	cab	5047	32	1	AESS	0	0	0	0	0	0	1	1	0	0	3	3	0	0	2	4	0	0	0	0	2	2	1	1	0	0		3	4	reform, polic, social	2	4	econo, market	2	3	strateg, sustainab	32
Market globalization, the diminution of nation states, and agroecology	The increasing power of the large multinational enterprises is discussed, along with their effects on agricultural product markets. The protectionist policies employed by the developed world in favour of its farmers, the adverse effects of this situation on developing countries and the widening North-South divide are also considered. Various suggestions are made for reducing the negative impact o…	economic impact;environmental impact;farmers' associations;market competition;multinational corporations;small farms;subsistence farming;trade protection;world markets;environmental effects;farmers' circles;Third World;Underdeveloped Countries;Developing countries	1996	J. P. Muñoz	Hoja a Hoja del Maela		Journal Article	cab	4465	33	1	AESS	0	0	0	0	0	0	0	0	2	2	0	0	1	1	3	3	3	3	0	0	2	3	1	2	0	0		2	2	peasant, polic	5	7	market , power, organization, corporat, econo	2	5	farmer, sufficiency	33
Agro-ecological measures looked at from an economic point of view: interim evaluation of a project in a traditional agricultural region of Saxony	Saxony has so far developed or is developing preliminary agro-structural plans for 40% of its land area. The ecological effects of the planned measures and their costs in income loss to individual farms and per ha with and without subsidies are calculated for a sample area of the Torgau-Oschatz rural district. The measures considered include taking land completely out of production or changing to…	agricultural planning;environmental policy;land use;Germany;Developed Countries;European Union Countries;OECD Countries;Western Europe;Europe	1996	G. M. Dittrich, D.	Neue Landwirtschaft		Journal Article	cab	1149	33	1	AESS	0	0	0	0	0	0	0	0	2	2	1	1	1	1	2	2	0	0	0	0	0	0	0	0	0	0		3	3	disciplinary, implement , polic	3	3	econo, income, rural	0	0		33
MAELA. Latin America: peasantry and food security	Food security is discussed in relation to peasant society from the viewpoint of the Latin America Agroecological Movement (MAELA). In Latin America agriculture has developed according to capitalist modes of production with a subordinate peasant farming sector. However the importance of this sector in providing basic foods and food security self-sufficiency is now becoming recognized, as is the ne…	agricultural development;food production;food security;peasant farming;self sufficiency;social structure;sustainability;social order;Latin America;America	1996		Hoja a Hoja del Maela		Journal Article	cab	893	40	1	AESS	0	0	0	0	0	0	1	1	3	6	2	3	1	1	4	6	1	1	1	1	4	6	3	3	0	0		3	10	peasant, capitalis, social	4	8	food security, econo, movement, rural	4	10	security, societ, sufficiency, sustainab	40
Land resource for sustainable agriculture: the challenges and views	Despite the significant growth in production, the sustainability of some cropping systems in India has declined. Depending on the suitability of agro-ecological zones for alternative uses, optimum cropping patterns can be suggested taking into account the socioeconomic conditions of the farming community and political will and industrial back up. The rearing of viable units of sheep/goat/cow/buff…	agroecological zones;cropping systems;land resources;socioeconomics;sociology;soil degradation;sustainability;social aspects;socioeconomic aspects;India;Commonwealth of Nations;Developing Countries;South Asia;Asia	1996	J. G. Sehgal, K. S.	Agropedology		Journal Article	cab	2068	56	1	AESS	0	0	0	0	0	0	0	0	3	3	2	3	0	0	4	4	1	2	1	1	4	5	1	1	0	0		5	6	polic, politic, socio, socioeconomic, social	4	6	power, econo, market , price	4	7	sustainab, decision, security, strateg	56
Characteristics of cattle farming systems in Sri Lanka	A field survey along with a review of secondary data were conducted to improve understanding on cattle production systems in Sri Lanka. The cattle population is 1.7 million and 65, 19 and 16% are found in the dry, intermediate and wet zones, respectively and are reared primarily by smallholder farmers. The field survey was carried out during 1989-92 and covered 21 of the 24 districts encompassing…	animal power;animal production;cattle farming;dairy cattle;draught animals;farming systems;income;livestock numbers;manures;meat;milk;small farms;working animals;cattle;zebu;agricultural systems;Ceylon;draft animals;herd size;traction animals;Sri Lanka;Bos;Bovidae;ruminants;Artiodactyla;mammals;vertebrates;Chordata;animals;eukaryotes;Commonwealth of Nations;Developing Countries;South Asia;Asia	1997	H. R. Abeygunawardena, D.;Jayatilake, W. M. A. P.	Journal of the National Science Council of Sri Lanka		Journal Article	cab	2973	26	1	AESS	0	0	0	0	0	0	0	0	2	2	0	0	0	0	1	4	2	2	0	0	4	5	0	0	0	0		2	2	interview, settlement	2	6	income, power	4	5	communal, farmer, sustainab, village	26
Scaling up the participatory management of common pool resources	Focusing on management arrangements for common pool resources (CPR), the paper: reviews 'new ecology' arguments that resource degradation is occurring// scans the range of agro-ecological contexts in which natural resource rehabilitation is being attempted// examines the economic and social gains typically achievable from natural resource rehabilitation// examines the specific questions of the ro…	common property resources;development programmes;environmental degradation;environmental management;management;natural resources;ownership;participation;resource management;rural development;watersheds;catchment areas;development programs;subsaharan Africa;Africa South of Sahara;India;Kenya;Commonwealth of Nations;Developing Countries;South Asia;Asia;ACP Countries;Anglophone Africa;Africa;East Af…	1997	J. B. Farrington, C.	Development Policy Review		Journal Article	cab	3872	28	1	AESS	0	0	0	0	0	0	1	1	2	3	1	1	0	0	3	3	1	1	0	0	0	0	0	0	0	0		2	5	participa, social	4	4	case stud, econo, question, rural	0	0		28
Prioritization of fruit crops: economic perspectives for Caribbean countries	Simultaneous with the trade liberalization process undergone by many developing countries has been the reduction in financial support to the National Agricultural Research Systems (NARS). These two developments herald a new era for the organization and financing of support services to the agrifood system. The regions' research capacity lacks critical mass, particularly given its agroecological di…	demand;export promotion;exports;fruit;marketing;production;production possibilities;research;potential production;production potential;studies;West Indies;Caribbean;America	1997	P. Antoine	Tropical Fruits Newsletter		Journal Article	cab	4263	29	1	AESS	0	0	0	0	0	0	0	0	0	0	1	1	2	2	5	7	0	0	0	0	0	0	0	0	0	0		1	1	marketing	7	9	econo, perspective, commod, financ, food system, market , organization	0	0		29
Modernization of irrigation schemes: synthesis of country papers	The paper provides a short overview of the irrigation sectors in nine leading Asian countries. It compares the governmental policies relating to irrigation modernization programmes and their institutional aspects. It assesses their impact, discusses future trends in modernization, and provides case study information. Despite the large differences in natural resources, agro-ecology, climate and th…	irrigation;modernization;policy;water resources;watering;Asia	1997	T. Facon	Water Reports	FAO Library	Journal Article	cab	5023	29	1	AESS	0	0	0	0	0	0	0	0	3	4	1	1	0	0	1	1	0	0	1	1	2	3	1	1	0	0		3	5	institution, polic, reform	1	1	case stud	2	5	moderniz, governmental	29
Towards sustainable development in Africa: IITA medium-term plan, 1998-2000	The Medium Term Plan is presented of the International Institute of Tropical Agriculture (IITA) which would operate from 1998-2000. The paper presents: a strategic overview// highlights (the priority setting exercise as the starting point, and projects titles)// collaboration highlights// centre output// resources// and the funding requirements and financing plan (operating budget, capital budget…	agricultural research;farming systems;research institutes;research policy;sustainability;tropics;agricultural systems;research establishments;research institutions;subsaharan Africa;tropical countries;tropical zones;Africa South of Sahara;Africa	1997			International Institute of Tropical Agriculture (IITA)	Book	cab	1329	29	1	AESS	0	0	0	0	0	0	0	0	1	2	2	2	0	0	1	2	0	0	1	1	2	2	1	1	0	0		3	4	collaborat, institution, polic	1	2	financ	2	4	sustainab, strateg	29
Can the university contribute to the development of organic farming in Latin America?	Although there is increasing interest in organic farming in Latin America, it has not yet reached the agenda at national policy-making level, whether from lack of knowledge or opposition. Some of the limitations affecting the widespread adoption of organic farming include lack of human resources, resistance to this method, commercial and economic pressure, land tenure problems, and lack of vision…	agricultural policy;constraints;curriculum;extension;farmers' attitudes;incentives;innovation adoption;organic farming;roles;training;universities;adoption of innovations;advisory services;eco-agriculture;ecological agriculture;extension activities;organic culture;Latin America;America	1997	J. Restrepo Rivera	Hoja a Hoja del Maela		Journal Article	cab	1191	31	1	AESS	0	0	0	0	0	0	0	0	1	1	2	2	0	0	2	2	3	4	0	0	2	2	2	3	0	0		2	3	polic, attitude	4	6	econo, training, extension , innovation	3	5	knowledge, adoption, farmer	31
Risks and issues in family farming: the case of mountainous, arid and semi-arid zones	The study concerns three types of family farming in Algeria with risks corresponding to three particular geographical and socioeconomic situations. The first concerns the mountain zone where rainfed cereals can be grown and where there is a series of 'agrosilvicultural' ecosystems that are tending to become degraded under pressure from population growth and the worsening of climatic conditions. T…	agroforestry systems;agrosilvicultural systems;arid zones;family farms;farm management;farming systems;marginal land;mountain areas;part time farming;risk;semiarid zones;subsistence farming;agricultural systems;agrisilvicultural systems;agrisilviculture;arid regions;family farming;Algeria;Developing Countries;Francophone Africa;Africa;Maghreb;North Africa;Mediterranean Region;Threshold Countries	1997	Z. Sahll	Options Méditerranéennes. Série B, Études et Recherches		Journal Article	cab	2699	34	1	AESS	0	0	0	0	0	0	0	0	2	2	0	0	0	0	2	4	0	0	1	1	4	5	1	2	0	0		3	2	politic, socio, socioeconomic	2	4	econo, histor	4	8	family, farmer, strateg, urbaniz	34
A microeconomic analysis of the differences between farms in the Red River delta in north Vietnam	Since the start of the 1980s, farms in the Red River delta have changed considerably as a result of the economic reforms that encouraged a return to family farming. Differences between farms in different villages are growing. A microeconomic study is being carried out into these differences in an intensively-farmed district in the region. The factors that cause this differentiation between farms …	agricultural development;capital;comparisons;diversification;family farms;farm management;farming systems;farms;non-farm income;off-farm employment;returns;rural development;socioeconomic status;specialization;villages;agricultural systems;family farming;non-farm employment;Viet Nam;Vietnam;APEC countries;ASEAN Countries;Developing Countries;Indochina;South East Asia;Asia	1997	A. D. V. Dao The, Chau;Le Hoai, Thanh	Agriculture for Development		Journal Article	cab	845	40	1	AESS	0	0	0	0	0	0	0	0	2	2	1	1	1	1	3	6	3	3	0	0	4	5	2	3	0	0		3	3	reform, socio, socioeconomic	4	10	econo, household, rural, income	4	8	family, farmer, people, village	40
Adoption of farm innovations for raising crop production	Development in agricultural production depends largely on the acceptance of improved farm innovations, which is related to agro-ecological situations and socioeconomic and personal attributes of farmers. A total of 50 respondents were randomly drawn from each of two selected villages in the Nadia district of West Bengal [year not given]. The majority of respondents had small farms and low levels …	age;crops;education;extension;farm machinery;farm size;farm surveys;income;innovation adoption;irrigation;production;rural development;social participation;socioeconomics;adoption of innovations;advisory services;citizen participation;extension activities;socioeconomic aspects;watering;India;West Bengal;Commonwealth of Nations;Developing Countries;South Asia;Asia	1997	A. P. Sarkar, S. R.;Ghosh, S.	Environment and Ecology		Journal Article	cab	612	58	1	AESS	0	0	0	0	0	0	0	0	4	5	4	6	1	1	4	9	5	7	1	1	3	6	1	2	0	0		5	11	education, participa, social, socio, socioeconomic	5	17	innovation, econo, extension , income, rural	3	9	adoption, farmer, village	58
A methodology to determine economic criteria of decision in the control of pests	Problems and disadvantages of the traditional methodology of 'damage levels' and 'economic/action thresholds' are briefly discussed. The concept of a new methodology based on the neoclassic theory of production, in which it is assumed that the main economic goal of the decision maker is to maximize earnings resulting from productive processes, is also described. A basic or general conceptual mode…	agricultural entomology;arthropod pests;control;costs;damage;decision making;economics;insect control;insect pests;models;nematology;parasites;pathogens;pest control;pests;plant diseases;plant nematology;plant parasites;plant parasitic nematodes;plant pathogens;plant pests;risk assessment;techniques;weed control;arthropods;insects;Nematoda;choice;costings;eelworms;nematodes;pest arthropods;pest i…	1998	O. A. S. Ramírez, J. L.	Manejo Integrado de Plagas		Journal Article	cab	966	29	1	AESS	0	0	0	0	0	0	0	0	2	2	0	0	1	1	4	7	1	1	1	1	1	3	1	1	0	0		2	2	illustrate, theoretic	4	9	econo, case stud, paradigm, price	1	5	decision	29
Efficient fertiliser use in the Southern Highlands of Tanzania and implications for development policies	This paper compares the efficiency of fertilizer use among smallholder farmers in two agroecological zones (intermediate (n=70) and wet-highlands (n=80)) in the Southern Highlands of Tanzania, for the period before and after the removal of fertilizer subsidies. Two Cobb-Douglas production functions, one for each agro-ecological zone, were estimated and the derived marginal products of fertilizer …	efficiency;fertilizers;production functions;small farms;subsidies;usage;fertilisers;subsaharan Africa;Tanganyika;Africa South of Sahara;Tanzania;ACP Countries;Anglophone Africa;Africa;Commonwealth of Nations;East Africa;Least Developed Countries;Developing Countries;SADC Countries	1998	F. G. H. M. Hawassi, N. S. Y.;Turuka, F. M.;Ashimogo, G. C.	Quarterly Journal of International Agriculture		Journal Article	cab	4508	29	1	AESS	0	0	0	0	0	0	1	1	2	2	0	0	0	0	1	1	0	0	0	0	2	2	0	0	0	0		3	3	polic, education, labour	1	1	extension	2	2	family, farmer	29
Ecological studies in the ViSCA-Hohenheim co-operation	Results of cooperation between ViSCA (Visayas State College of Agriculture, Philippines) and the University of Hohenheim (Germany) in the area of ecological and agroecological studies are reported. The focus was the island of Leyte in the Philippines and on the interrelationships between forest resources, deforestation, agroforestry and local populations.	agricultural research;agroforestry;case studies;cooperation;deforestation;economic impact;environmental impact;environmental management;environmental protection;forest resources;forests;natural resources;research;research institutes;social impact;agriforestry;agro-forestry;environmental effects;research establishments;research institutions;studies;Philippines;APEC countries;ASEAN Countries;Develo…	1998	K. Martin	PLITS		Journal Article	cab	1306	30	1	AESS	0	0	0	0	0	0	0	0	1	1	3	3	0	0	0	0	2	2	0	0	0	0	0	0	0	0		3	4	cooperat, institution, social	2	2	case stud, econo	0	0		30
Participatory rural appraisal for watershed management (case studies)	This book documents participatory rural appraisal (PRA) watershed management exercises carried out by different teams of multidisciplinary facilitators in different agro-ecological settings in India. The PRA cases documented were carried out in the villages of Poiya-Nandlalpur (Uttar Pradesh), Bhagwasi (Indian Punjab), Kurumbapalayam, Salaiyur, and Onne Karasam Palayam (Western Ghats), Jaulan Kal…	crops;domestic animals;indigenous knowledge;livestock;participatory rural appraisal;rural development;watershed management;India;Commonwealth of Nations;Developing Countries;South Asia;Asia	1998			Central Soil and Water Conservation Research and Training Institute	Book	cab	4186	32	1	AESS	0	0	0	0	0	0	1	1	3	3	1	1	2	2	1	1	1	2	0	0	2	3	1	1	0	0		3	5	participa, disciplinary, social	2	5	case stud, rural	2	4	knowledge, village	32
Seeds of choice: making the most of new varieties for small farmers	This book is concerned with the challenges and opportunities facing the system of regulatory controls governing the identification and introduction of new varieties of food crops in India. Fifteen chapters are divided into four parts: part 1 (3 chapters) examines plant breeding and varietal testing// part 2 (6 chapters) examines the existing situation in varietal adoption and popularisation in In…	agricultural policy;farm inputs;innovation adoption;plant breeding;regulations;rural development;seed industry;seeds;adoption of innovations;rules;India;Commonwealth of Nations;Developing Countries;South Asia;Asia	1998			Intermediate Technology Publications Ltd (ITP)	Book	cab	1201	33	1	AESS	0	0	0	0	0	0	0	0	2	2	1	1	0	0	0	0	2	3	1	1	3	4	1	2	0	0		3	3	participa, reform, polic	2	3	innovation, rural	3	7	farmer, adopting, adoption	33
Economic impact of maize research in Tanzania	The paper assesses the socioeconomic impact of maize technology development and transfer (TDT) investment for the period 1974-96 in Tanzania. The specific objectives of the study are to assess the impact of maize research, formulate priorities for future maize research in Tanzania, and drive policy recommendations to improve the benefits of investments in maize TDT. To achieve these objectives, t…	agricultural research;economic development;economic impact;innovation adoption;maize;socioeconomics;technical progress;Zea mays;adoption of innovations;corn;socioeconomic aspects;subsaharan Africa;Tanganyika;Africa South of Sahara;Tanzania;Zea;Poaceae;Poales;commelinids;monocotyledons;angiosperms;Spermatophyta;plants;eukaryotes;ACP Countries;Anglophone Africa;Africa;Commonwealth of Nations;East A…	1998	A. J. A. Moshi, P.;Kaliba, A.;Martella, D.;Mwangi, W.;Shao, F.	Research &amp// Training Newsletter (Dar es Salaam)		Journal Article	cab	1324	35	1	AESS	0	0	0	0	0	0	0	0	2	3	1	2	1	1	2	3	2	6	0	0	2	4	1	2	0	0		3	5	polic, socio, socioeconomic	3	10	econo, question, innovation	2	6	adoption, farmer	35
Sustainable agriculture in an area of familial production	The article reports on an enquiry into attitudes towards sustainable agriculture and the conservation of natural resources among family-based producers in a region of Las Pampas, Argentina. Key questions taken into account include the significance of sustainable agriculture for the actors, and of traditional and modern forms of production for interpreting sustainability, including a consideration…	attitudes;economic behaviour;environmental degradation;family farms;farming systems;nature conservation;sustainability;agricultural systems;economic behavior;family farming;Argentina;Developing Countries;Latin America;America;South America;Threshold Countries	1998	S. D. Cloquell, J.	Realidad Económica		Journal Article	cab	3140	48	1	AESS	0	0	0	0	0	0	0	0	4	6	1	1	0	0	4	6	1	2	1	1	4	11	2	3	0	0		4	7	attitude, capitalis, labour, polic	4	8	econo, histor, question, rural	4	15	sustainab, family, modern , perception	48
The role of land management in the regulation of land relations in the agroindustrial complex	Recent reforms in Russia have been followed by a substantial increase in the number of agricultural enterprises of various types. The average land area of the new enterprises is smaller than before. More seriously, there is increasing fragmentation of land units, dislocation of crop rotations, and non-cultivation of land. Substantial areas of farmland are not being properly managed, with serious …	agricultural land;land management;optimization;structural change;farmland;Russian Federation;Russia;APEC countries;Developed Countries	1998	S. R. Volkov, A.	Mezhdunarodnyĭ Sel'skokhozyaĭstvennyĭ Zhurnal		Journal Article	cab	1105	51	1	AESS	0	0	0	0	0	0	0	0	4	5	0	0	0	0	3	3	0	0	0	0	2	2	0	0	0	0		5	5	argue, politic, reform, socio, socioeconomic	3	3	econo, food security, histor	2	2	security, think	51
Geography of rural poverty and implications for agricultural technology transfer: cases from Sri Lanka	A case study method [year not given] is used to examine the geography of rural poverty in two villages (Keliyawelena and Maraakulama) in a risk prone, resource poor and dry zone of Sri Lanka. The agro-ecological situation, socioeconomic diversity (household income distribution, sources of income, living standards and access to services), productivity levels of the rich and poor, innovation adopti…	credit;employment;income;innovation adoption;poverty;productivity;rural development;socioeconomic status;technology transfer;villages;employment opportunities;adoption of innovations;Ceylon;jobs;Sri Lanka;Commonwealth of Nations;Developing Countries;South Asia;Asia	1998	T. T. Ranasinghe	Science, Technology &amp// Development		Journal Article	cab	4060	55	1	AESS	0	0	0	0	0	0	0	0	3	4	1	1	2	2	7	11	5	6	0	0	2	3	2	3	0	0		4	5	argue, social, socio, socioeconomic	7	19	poverty, rural, case stud, econo, household, income, innovation	2	6	adoption, village	55
Peasants' participatory evaluation in release of early maturing sweet potato varieties in Southern Region of Ethiopia	Eleven varieties of sweet potato (Ipomoea batatas L. Lam) were tested in different agro-ecological zones in Ethiopia in 1993-95. In 1996, three of the best performing varieties (I-444, TIS-1499 and TIS-3017) were planted in two research stations and four farms. The plot size was 100 m2. Every on-farm activity, from site selection up to releasing of the varieties was executed in conjunction with f…	agricultural research;assessment;constraints;crops;evaluation;extension;farmers;farming systems research;improved varieties;participation;plant breeding;root crops;sweet potatoes;trends;varieties;variety trials;yields;Ipomoea batatas;Abyssinia;advisory services;extension activities;farmer participatory research;subsaharan Africa;Africa South of Sahara;Ethiopia;Ipomoea;Convolvulaceae;Solanales;eud…	1999	D. B. Shamebo, T.	Journal of Extension Systems		Journal Article	cab	1311	22	1	AESS	0	0	0	0	0	0	2	2	2	4	1	2	0	0	1	1	1	1	0	0	3	5	1	2	0	0		2	8	participa, peasant	1	2	extension	3	7	adoption, farmer, researcher	22
Kumpulan Informasi Teknis: a process and tool to obtain, build on and disseminate local technical knowledge	The paper examines the Kumpulan Informasi Teknis (KIT - compilation of technical information) an extension tool and process that uses local knowledge to facilitate agricultural technology development in Indonesia. Local extension and research institutions assemble local-specific technological information KITs for the predominant farming systems in an agro-ecological region. KITs are based on rese…	communities;extension;farmers;farming systems;handbooks;indigenous knowledge;information;innovation adoption;reviews;rural development;training;adoption of innovations;advisory services;agricultural systems;extension activities;manuals;Indonesia;APEC countries;ASEAN Countries;Developing Countries;South East Asia;Asia	1999	T. S. K. Dierolf, E.;Kramer, E.;Tarmudji, M. S.;Nasution, A.	Network Paper - AgriculturaL Research and Extension Network	Overseas Development Institute (ODI)	Journal Article	cab	3880	25	1	AESS	0	0	0	0	0	0	0	0	1	2	0	0	0	0	2	6	4	5	1	1	4	14	3	4	0	0		1	2	institution	4	11	extension , training, innovation, rural	5	19	knowledge, decision, farmer, sustainab, adoption	25
Cooperative Commercialization Consortium (CCCRL), Costa Rica: beans	The admission of Costa Rica into the World Trade Organization, subscription to the Bilateral Free Trade Agreement with Mexico and agreements with other Central American countries, have brought about important changes in bean commercialization in Costa Rica. This partly resulted in the creation of the CCCRL as an alternative for bean commercialization. Operation and viability of this Consortium ar…	beans;commercial farming;cooperative marketing;international trade;trade agreements;marketing cooperatives;Costa Rica;CACM;Central America;America;Developing Countries;Latin America;Threshold Countries	1999	F. A. Mora, A.;Herrera, F.;Salazar, J.	Agronomia Mesoamericana		Journal Article	cab	3218	30	1	AESS	0	0	0	0	0	0	1	1	1	1	2	4	0	0	2	2	0	0	0	0	0	0	0	0	0	0		3	6	cooperat, socioeconomic, marketing	2	2	econo, organization	0	0		30
Retrospective and prospective attitudes of smallholders to commercial cooperation. The case of dried pulses in the Maule Region, Chile	In spite of a gradual revival of peasant cooperatives in the last five years in Chile, a resistance by the sector to organize themselves for commercial activities still exists. Improved programmes to promote cooperation, should be based upon prevailing group attitudes and expectations. This paper surveys both retrospective and prospective attitudes towards cooperation of 395 small producers of dr…	commercialization;cooperation;cooperatives;farmers' attitudes;management;models;small farms;Chile;Andean Group;APEC countries;Developing Countries;Latin America;America;South America;Threshold Countries	1999	J. Z. F. González, F.	Agro Sur		Journal Article	cab	3861	36	1	AESS	0	0	0	0	0	0	2	2	4	7	2	3	0	0	1	1	0	0	0	0	0	0	1	1	0	0		4	12	attitude, cooperat, peasant, politic	1	1	organization	1	1	farmer	36
Technology transfer strategies: the case of sustainable cassava plant protection in Cameroon	Agricultural technologies once developed can only be useful if they reach their end users. Usually, the task of transferring these technologies in Cameroon is undertaken by both government and non-governmental organizations (NGOs). The Ecologically Sustainable Cassava Plant Protection (ESCaPP) Project Cameroon, in its endeavour to reach cassava farmers with sustainable cassava plant protection pr…	biological control;cassava;crop production;extension;government;natural enemies;non-governmental organizations;pest control;plant protection;planting;sanitation;seedbed preparation;sustainability;technical training;technology;technology transfer;Manihot esculenta;advisory services;biocontrol;crop protection;extension activities;manioc;NGOs;nongovernmental organizations;seedbed cultivation;subsaha…	1999	B. A. Bakia, J. T.;James, B.	African Journal of Root and Tuber Crops	International Society for Tropical Root Crops - Africa Branch (ISTRC-AB)	Journal Article	cab	3366	38	1	AESS	0	0	0	0	0	0	0	0	2	2	0	0	0	0	3	16	3	4	2	2	4	13	2	3	0	0		3	2	collaborat, engage, engaged	3	20	extension , organization, training	5	18	strateg, sustainab, farmer, governmental, researcher	38
The competitiveness and future perspectives of Hungarian meat sector	The Hungarian meat processing industry plays an important role in satisfying domestic demand and in Hungarian foreign trade. Based on stable former COMECON exports, considerable state subsidies and a safe position on the home market, the meat industry developed rapidly before 1990. The rapid collapse of COMECON, the decline of domestic purchasing power and import liberalization have created a new…	market competition;market economics;meat;meat and livestock industry;processing;terms of trade;economics of marketing;meat industry;Hungary;Central Europe;Europe;Developed Countries;European Union Countries;OECD Countries	1999	I. L. Hajdu, Z.;Szerdahelyi, K.;Vízvári, B.	Acta Agraria Kaposváriensis		Journal Article	cab	5098	43	1	AESS	0	0	0	0	0	0	0	0	3	3	1	1	1	1	5	8	2	4	0	0	1	1	0	0	0	0		3	4	labour, marketing, participa	6	13	perspective, power, collective, econo, financ, market	1	1	strateg	43
Farmer field schools for integrated pest management and committees for local agricultural research: complementary approaches for promoting improved decision-marking for sustainable agriculture	The Farmer Field School (FFS) for Integrated Pest Management and the Local Agricultural Research Committee (LARC) are participatory platforms that aid improved decision-making capacity and stimulate local innovation for sustainable agriculture. FFS offers non-formal education related to agroecological principles through a participatory learning process that lasts an entire crop cycle. Twenty-five…	agricultural entomology;communities;control;education;evaluation;farmers;integrated control;integrated pest management;nematology;pest management;plant pathology;sustainability;arthropods;integrated plant protection;IPM;phytopathology;invertebrates;animals;eukaryotes	1999	A. R. T. Braun, G.;Fernández, M.	Manejo Integrado de Plagas		Journal Article	cab	968	49	1	AESS	0	0	0	0	0	0	1	1	4	6	1	1	0	0	4	5	0	0	3	3	5	10	2	2	0	0		4	8	school, education, learn, participa	4	5	econo, extension , innovation, rural	5	15	decision, farmer, sustainab, knowledge, systema	49
Roots of change: human behaviour and agricultural evolution in Mali	A study is presented of the processes of local agrarian change among farmers in a large, integrated rural development project, the Office de la Haute Vallée du Niger (OHYN) in southwestern Mali. In particular the study focuses upon improving our understanding of the behavioural dimensions of farmers' individual and joint actions in the generation, adaptation and spread of new agricultural practic…	agricultural development;case studies;development projects;evaluation;extension;farmers' attitudes;rural development;structural change;theory;advisory services;extension activities;subsaharan Africa;Africa South of Sahara;Mali;ACP Countries;Francophone Africa;Africa;Least Developed Countries;Developing Countries;West Africa	1999	B. M. Simpson		Intermediate Technology Publications Ltd (ITP)	Book	cab	848	53	1	AESS	0	0	1	1	0	0	0	0	3	4	1	1	0	0	2	2	3	3	0	0	2	6	1	1	1	1	grounded theory	4	5	agraria, learn, social, attitude	3	5	extension , rural, case stud	2	7	knowledge, farmer	53
An ex-post financial evaluation of FFRP component of social forestry project in Orissa - a case study	This paper is an attempt to evaluate the impact of Forest Farming for Rural Poor (FFRP) component of the Social Forestry Project in Orissa State, India in terms of its financial profitability for the landless rural poor. The evaluation is based on actual data gathered through a household survey of 210 participants of the FFRP, implemented under the three agroecological zones of the state. The eva…	agroforestry;case studies;evaluation;forestry;forests;income;land use;poverty;profitability;projects;social forestry;socioeconomic status;surveys;survival;tenure systems;agricultural tenure;agriforestry;agro-forestry;land tenure;Orissa;tenure;India;Odisha;Commonwealth of Nations;Developing Countries;South Asia;Asia	1999	J. P. Singh	Range Management and Agroforestry		Journal Article	cab	2747	54	1	AESS	0	0	0	0	0	0	1	1	3	4	2	2	2	2	5	7	4	4	0	0	1	1	0	0	0	0		4	7	social, participa, socio, socioeconomic	7	13	case stud, financ, econo, household, income, rural, poverty	1	1	implemented	54
Implementing the ecoregional approach in the Red River Basin uplands (Vietnam). Mountain Agricultural Systems Project (Systèmes agraires de montagne - SAM)	The main thrust of the ecoregional approach is to apply findings of location specific research on natural resources management to broader domains. Despite the will expressed by many development-oriented research programs in Vietnam to achieve an understanding of agricultural and forest dynamics at the regional level, research efforts often fail to find applications for development beyond local sc…	agricultural research;development policy;ecology;farmers;farming systems;forests;monitoring;mountain areas;natural resources;regional development;regional planning;sustainability;upland areas;stakeholders;agricultural systems;surveillance systems;Viet Nam;Vietnam;APEC countries;ASEAN Countries;Developing Countries;Indochina;South East Asia;Asia	1999	J. C. H. Castella, O.;Le Quoc, Doanh;Ha Dinh, Tuan	Cahiers de la Recherche Développement		Journal Article	cab	1321	71	1	AESS	0	0	0	0	0	0	0	0	6	8	1	1	0	0	3	4	0	0	1	1	5	5	3	3	0	0		7	9	disciplinary, implement , institution, labour, polic, socio, socioeconomic	3	4	communicat, econo, transform	6	9	implementing, knowledge, decision, farmer, stakeholder, sustainab	71
From sugarcane monoculture to agro-ecological village	Against the background of the problems associated with sugarcane monoculture in Negros, Philippines, this article outlines the experience of the Flora community near Kabankalan in southern Negros Occidental. In 1997, 76 hacienda workers and their families were awarded an 87 ha former sugarcane plantation, which they divided into individual farms of 0.82 ha and a collective farm of 17.7 ha. The ag…	community action;community development;diversification;environmental impact;monoculture;self sufficiency;social impact;sugarcane;empowerment;Saccharum;Saccharum officinarum;environmental effects;Philippines;Poaceae;Poales;commelinids;monocotyledons;angiosperms;Spermatophyta;plants;eukaryotes;APEC countries;ASEAN Countries;Developing Countries;South East Asia;Asia	2000	L. Mulkins	LEISA	Information Centre for Low External Input Agriculture (ILEIA)	Journal Article	cab	3884	28	1	AESS	0	0	0	0	0	0	0	0	2	2	2	2	0	0	3	3	0	0	1	1	2	3	1	1	0	0		2	4	empower, social	3	3	collective, financ, vulnerab	3	5	village, security, sufficiency	28
Integration of food security and nutrition in forestry planning: the role of participatory approaches	A participatory methodology for including nutrition and household food security concerns in forest planning is described. It was developed and tested at a Workshop for the integration of nutritional objectives into forestry programmes, held in Thiés, Senegal, in July 1996, organized under the Support for the National Rural Forestry Programme managed by the Community Forestry Unit of the FAO Fores…	food security;forestry development;malnutrition;methodology;nutrition planning;nutrition programmes;participation;planning;feeding programmes;feeding programs;food programs;methods;nutrition programs;subsaharan Africa;Africa South of Sahara;Senegal;ACP Countries;Developing Countries;Francophone Africa;Africa;West Africa	2000	F. N. Egal, A.;Ndione, P. D.	Unasylva (English ed.)	Food and Agriculture Organization (FAO)	Journal Article	cab	4798	29	1	AESS	0	0	0	0	0	0	1	1	1	1	1	1	1	1	6	6	1	1	1	1	3	3	1	1	0	0		1	3	participa	6	8	food security, communicat, household, intervention, rural, transform	3	5	security, people, strateg	29
From maté extractivism to the regenerative management of Araucária forests	It is noted that extraction of maté leaves has always been an important economic activity in Paraná, Brazil. Now, improving the production of maté groves has become the entry point of a Regenerative and Analog Agroforestry (SAFRA) programme initiated by the Central-Southern Paraná Farm Workers Forum. Farmer experimentation, farmer-to-farmer exchange, technical training and multi-media communicati…	agroforestry;farming systems;forest management;forests;innovation adoption;mate;sustainability;Ilex paraguariensis;adoption of innovations;agricultural systems;agriforestry;agro-forestry;Brazil;Para;Ilex;Aquifoliaceae;Aquifoliales;eudicots;angiosperms;Spermatophyta;plants;eukaryotes;Community of Portuguese Language Countries;Developing Countries;Latin America;America;South America;Threshold Count…	2000	P. T. Petersen, J. M.;Marochi, F.	LEISA	Information Centre for Low External Input Agriculture (ILEIA)	Journal Article	cab	2758	35	1	AESS	0	0	0	0	0	0	0	0	2	2	0	0	0	0	5	5	1	2	0	0	1	3	3	4	0	0		2	2	marketing, social	5	7	communicat, econo, histor, innovation, training	4	7	farmer, adoption, language, sustainab	35
Breaking the spiral of unsustainability: an exploratory land use study for Ansai, the Loess Plateau of China	The study uses Ansai county in the Loess Plateau, China, as a case study, to operationalize a methodology for land use exploration, with specific emphasis on soil conservation, food security and regional development objectives. Strategic land use options are explored, using a systems analysis of information with respect to the agricultural production, and the agro-ecological and socioeconomic env…	agricultural development;environmental degradation;erosion;food security;land resources;regional development;rural development;soil conservation;People's Republic of China;China;APEC countries;Developing Countries;East Asia;Asia	2000	L. U. Changhe			Book	cab	885	41	1	AESS	0	0	0	0	0	0	0	0	2	2	0	0	0	0	3	3	2	2	1	1	3	6	2	2	0	0		3	2	polic, socio, socioeconomic	4	5	case stud, econo, food security, rural	5	9	sustainab, knowledge, security, strateg, people	41
A training guide for in situ conservation on-farm: version 1	This manual is intended for national programmes interested in supporting in situ conservation of agricultural biodiversity maintained on-farm by farmers. It was written to provide a range of actors, including Ministries of Agriculture and the Environment, universities, research and extension institutions, non-government organizations (NGOs), and community based groups, with a comprehensive view o…	biodiversity;genetic diversity;in situ conservation;on-farm conservation;plant genetic resources;seeds;storage	2000	D. I. M. Jarvis, L.;Klemick, H.;Guarino, L.;Smale, M.;Brown, A. H. D.;Sadiki, M.;Sthapit, B.;Hodgkin, T.		International Plant Genetic Resources Institute (IPGRI)	Book	cab	3332	73	1	AESS	0	0	0	0	0	0	0	0	6	9	0	0	1	1	4	4	0	0	0	0	5	9	0	0	0	0		7	9	disciplinary, engage, engaged, implement , institution, polic, social	4	5	training, econo, extension , organization	5	9	decision, farmer, implementing, initiative, strateg	73
Participatory rural appraisal in watershed management - a case study	Watershed management is a holistic approach for sustainable rural development. Minimum database on agro-ecology, demography, human and animal resources, land and water resources, and technology are needed to prepare appropriate watershed development plans. In addition, the trends analysis and the priorities of the needs of the beneficiaries, i.e., matrix ranking, require to be taken into account …	case studies;participatory rural appraisal;runoff;techniques;water conservation;water harvesting;water management;water use efficiency;watershed management;watersheds;catchment areas;precipitation trapping;runoff collection;water resource management;India;Madhya Pradesh;Commonwealth of Nations;Developing Countries;South Asia;Asia	2001	P. R. Neelam, T. B. S.	Indian Journal of Soil Conservation	Indian Association of Soil & Water Conservationists	Journal Article	cab	3575	25	1	AESS	0	0	0	0	0	0	1	1	2	2	1	1	2	2	1	2	2	2	0	0	3	8	0	0	0	0		2	4	participa, social	2	6	case stud, rural	3	8	adoption, sustainab, village	25
An approach to comparative agroecological studies	In several agroecological, environmental and sociological studies it is convenient and necessary to compare results of multivariate analyses derived from different data on the same territory or derived from different analyses of the same data. An appropriate approach for such comparative studies is based on the so called "Procrustes analysis". Its application is illustrated in search of interrela…	crop yield;ecology;meteorology;multivariate analysis;soil	2001		Pochvoznanie, Agrokhimiya y Ekologiya	National Centre for Agrarian Sciences in Bulgaria	Journal Article	cab	4141	26	1	AESS	0	0	1	1	0	0	0	0	1	1	0	0	0	0	0	0	0	0	0	0	0	0	0	0	1	1	sociolog	2	1	illustrate, socio	0	0		0	0		26
Promotion of integrated agriculture-aquaculture farming systems in Northeast Thailand: need for judicious considerations	Northeast Thai farming systems have undergone major changes over the last 4 decades. Agricultural development has been constrained by a mismatch of agricultural interventions with rapidly changing social and economic contexts. Integrated agriculture-aquaculture systems (IAAS) have been promoted in the small-scale, resource poor farming sector in the belief that they provide both employment and re…	agricultural development;aquaculture;constraints;crop production;crops;demand;farming systems;fish;fish culture;fruit;fruit crops;household surveys;integrated systems;marketing;production economics;production structure;small farms;structural change;supply;technology;vegetables;agricultural systems;economics of production;fish farming;pisciculture;vegetable crops;Thailand;APEC countries;ASEAN Coun…	2001	P. D. Jharendu, H.;Edwards, P.	Asia-Pacific Journal of Rural Development	Centre on Integrated Rural Development for Asia and the Pacific	Journal Article	cab	839	28	1	AESS	0	0	0	0	0	0	0	0	2	2	1	1	0	0	4	6	2	3	0	0	0	0	0	0	0	0		2	3	marketing, social	4	9	econo, household, intervention, transform	0	0		28
Modelling agroecosystems and decision support	Faced with new challenges, agronomy is moving towards an increasingly holistic view of the ecosystem. Beyond establishing the scientific basis of the functioning of agroecosystems, at various levels of organisation, agronomists should also contribute to the development of new approaches, methods and tools to support stakeholders with varied, complementary and sometimes divergent objectives, to ac…	agriculture;agronomy;decision making;ecosystems;models;stakeholders;agroecosystems;choice	2001	E. T. Malézieux, G.;Jaeger, M.		La Librairie du Cirad	Book	cab	1481	29	1	AESS	0	0	1	1	0	0	0	0	1	1	0	0	0	0	2	2	0	0	1	1	5	8	2	2	1	1	social science	1	1	socioeconomic	2	2	econo, innovation	5	11	decision, implementing, researcher, stakeholder, sustainab	29
Resource limitations in Sahelian agriculture	In general, Africa has poor soils and unfavourable climates for agriculture. This is especially so in the Sahel of West Africa. Moreover, poor infrastructure means that fertilizer prices are higher in the Sahel than in Europe. Sahelian farmers have few incentives to maintain, let alone improve output. Nonetheless, the results of field experiments show that there are methods by which they could do…	agricultural development;agricultural policy;agricultural production;agricultural situation;appropriate technology;constraints;fertilizers;intensification;Lome Convention;marginal land;semiarid zones;socioeconomics;soil fertility;fertilisers;intermediate technology;sahelian region;sahelian zone;socioeconomic aspects;subsaharan Africa;Africa South of Sahara;Sahel;West Africa;Africa	2001	H. G. Breman, J. J. R.;Keulen, H. van	Global Environmental Change	Pergamon Press	Journal Article	cab	768	32	1	AESS	0	0	0	0	0	0	0	0	2	2	2	3	0	0	2	2	1	2	0	0	2	2	0	0	0	0		3	5	polic, socio, socioeconomic	2	4	econo, price	2	2	farmer, initiative	32
Measuring farmers agroecological resistance to Hurricane Mitch	A study of 360 communities across 24 departments in Nicaragua, Honduras and Guatemala was conducted by 40 different NGOs with sustainable agriculture research and development (SARD) projects during February-May 1999. The primary aims were to evaluate the level of agroecological impact of SARD projects// compare sustainable with conventional farms// and allow participants to influence the agenda f…	agricultural disasters;crop damage;environmental impact;farm comparisons;farming systems;hurricanes;natural disasters;non-governmental organizations;participation;research;sustainability;agricultural systems;crop injury;environmental effects;NGOs;nongovernmental organizations;studies;Central America;Guatemala;Honduras;Nicaragua;America;CACM;Developing Countries;Latin America;Threshold Countries	2001	E. Holt-Giménez	LEISA	Information Centre for Low External Input Agriculture (ILEIA)	Journal Article	cab	900	33	1	AESS	0	0	0	0	0	0	0	0	3	3	1	1	0	0	2	2	1	2	1	1	2	7	2	3	0	0		3	4	learn, participa, social	2	4	econo, organization	3	11	farmer, sustainab, governmental	33
Regarding a new relationship between town and surrounding areas	The future of rural areas in the Netherlands and the role of farmers as nature managers are discussed. Changes within the European agricultural sector are outlined and the potential of ecological modernization of Dutch agriculture is discussed. Several aspects and initiatives are presented, including the political will to support agriculture as the main economic sector in rural areas, collaborati…	agricultural policy;agriculture;consumers;environmental policy;farmers;land management;nature conservation;resource management;rural areas;water resources;Netherlands;Benelux;Developed Countries;European Union Countries;Kingdom of the Netherlands;OECD Countries;Western Europe;Europe	2001	A. v. d. Brand	Tijdschrift voor Sociaalwetenschappelijk Onderzoek van de Landbouw	Landbouw-Economisch Instituut (LEI)	Journal Article	cab	1167	39	1	AESS	0	0	0	0	0	0	0	0	2	2	1	2	0	0	4	5	1	1	0	0	3	3	1	1	0	0		3	4	collaborat, politic, polic	4	6	econo, financ, organization, rural	3	4	farmer, initiative, moderniz	39
Socio-economic land use analysis in Sahelian villages	This chapter discusses socioeconomic aspects of land use in 3 villages in the province of Sanmatenga and 3 villages in the province of Zoundwégo, Burkina Faso, by considering land use in general, management and labour utilization patterns, household income and cash earnings and expenditure. Because of differences in agro-ecological conditions, differences could clearly be observed between the vil…	crop yield;household expenditure;income;labour;land management;land use;migration;population density;socioeconomics;villages;animal production;Bourkina Fasso;household;labor;livestock production;sahelian region;sahelian zone;socioeconomic aspects;subsaharan Africa;Africa South of Sahara;Burkina Faso;Sahel;ACP Countries;Francophone Africa;Africa;Least Developed Countries;Developing Countries;West …	2001	J. d. N. Graaff, R.;Tapsoba, G.;Nederlof, S.	Advances in Geoecology	Catena Verlag	Journal Article	cab	4145	42	1	AESS	0	0	0	0	0	0	2	2	2	2	2	3	1	1	3	6	3	5	1	1	1	7	1	1	0	0		4	7	-econo, socio, labour, socioeconomic	3	12	econo, household, income	1	9	village	42
The missing links to development in the Northern Mountainous Region of Vietnam	The Northern Mountainous Region (NMR) of Vietnam is characterised by great agroecological as well as sociocultural complexity. The diversity of natural resources and ethnic groups is indeed the most striking asset of the area and shows common characteristics within the whole South East Asian mountainous areas bordering Vietnam, Laos and Southern China. The NMR carries high potentials for valuable…	constraints;economic dependence;economic situation;ethnic groups;indigenous knowledge;less favoured areas;living conditions;marginalization;migration;mountain areas;natural resources;quality of life;regional development;socioeconomics;sustainability;tenure systems;man;agricultural tenure;land tenure;less favored areas;low income areas;problem areas;socioeconomic aspects;tenure;Viet Nam;Vietnam;Ho…	2001	M. Nori	Journal of Agriculture and Environment for International Development	Istituto Agronomico per l'Oltremare	Journal Article	cab	3971	61	1	AESS	0	0	0	0	0	0	0	0	4	7	2	3	0	0	5	7	2	5	0	0	3	3	2	2	0	0		5	10	learn, marginalization, social, socio, socioeconomic	6	12	communicat, econo, household, livelihood, vulnerab, income	3	5	knowledge, governmental, sustainab	61
Agricultural risk and coping strategies in Costa Rica	Risk-averse farmers cannot always reach their productive objectives since risk can negatively influence and inhibit individual initiatives at the farm level. The same can happen at higher aggregation levels where risk considerations may affect the formulation, actuation and effectiveness of agricultural policies. Risk is therefore very important in agriculture at different levels and in different…	agricultural production;coping strategies;crop production;crop yield;decision making;farm income;farm management;farm surveys;farmers;farmers' attitudes;farming;land use;prices;risk;simulation models;sustainability;choice;Costa Rica;CACM;Central America;America;Developing Countries;Latin America;Threshold Countries	2001	R. l. M. Rovere, C.	Journal of Agriculture and Environment for International Development	Istituto Agronomico per l'Oltremare	Journal Article	cab	1263	63	1	AESS	0	0	0	0	0	0	0	0	5	6	1	1	0	0	3	6	2	2	1	1	6	12	4	5	0	0		6	7	argue, attitude, interview, polic, socio, socioeconomic	3	8	econo, income, price	6	18	strateg, decision, farmer, initiative, security, sustainab	63
Genetically engineered crops: will they feed the hungry and reduce poverty?	This paper examines the conditions faced by peasant producers of staple foods in most of the third world, and considers whether transgenic crop varieties can help these poor farmers. The paper concludes that it is not lack of technology which holds such farmers back, but rather the pervasive injustices and inequities in access to resources, including land, credit, market access, etc., and the ant…	disparity;genetically engineered organisms;marginalization;peasant farming;poverty;transgenic plants;plants;genetically engineered plants;genetically modified organisms;genetically modified plants;GEOs;GMOs;Third World;transgenic organisms;Underdeveloped Countries;Developing Countries;eukaryotes	2001	P. Rossett	LEISA	Information Centre for Low External Input Agriculture (ILEIA)	Journal Article	cab	4333	76	1	AESS	0	0	3	3	0	0	0	0	3	4	2	2	1	1	3	3	1	1	0	0	1	2	0	0	2	3	justice, social movement	5	6	peasant, polic, politic, social, marginalization	5	5	poverty, econo, market , movement, organization	1	2	farmer	76
The real green revolution: organic and agroecological farming in the south	This book provides an overview of the state of development of organic and agroecological approaches (OAA) in developing countries, focusing on countries where a critical mass has begun to develop and where innovative new approaches are being put in place. It identifies a number of case studies where OAA is presently proving successful in meeting a range of diverse objectives: improving yields, fo…	agricultural development;alternative farming;biodiversity;case studies;cropping systems;diffusion of information;environmental protection;organic farming;plant protection;soil fertility;sustainability;crop protection;eco-agriculture;ecological agriculture;information dissemination;organic culture;Third World;Underdeveloped Countries;Developing Countries	2002	N. M. Parrott, T.		Greenpeace Environmental Trust	Book	cab	831	27	1	AESS	0	0	0	0	0	0	0	0	1	1	0	0	0	0	5	5	1	1	0	0	3	4	1	1	0	0		1	1	polic	5	6	case stud, extension , food security, income, organization	4	5	farmer, governmental, security, sustainab	27
A test of economic rationality in smallholder tea production in Agro-Ecological Zones of Kenya	The most suitable agroecological zone (AEZ) for tea production in Kenya is the lower highland (LH). However, over time, tea production has been extended to the upper midland zone I (UM I). UM I is a marginal tea zone with climatic conditions that are relatively different from those of the LH zone. Consequently, the technical/engineering and economic relationships for tea production are likely to …	agroecological zones;crop production;efficiency;extension;highlands;production economics;profitability;small farms;tea;technology;Camellia sinensis;advisory services;economics of production;extension activities;subsaharan Africa;Africa South of Sahara;Kenya;Camellia;Theaceae;Ericales;eudicots;angiosperms;Spermatophyta;plants;eukaryotes;ACP Countries;Anglophone Africa;Africa;Commonwealth of Nation…	2002	P. O. K. Owuor, M. M.;Siele, D. K.	Journal of Plantation Crops	Central Plantation Crops Research Institute (CPCRI)	Journal Article	cab	2065	30	1	AESS	0	0	0	0	0	0	0	0	2	4	0	0	1	1	3	13	2	3	0	0	5	8	0	0	0	0		2	4	labour, polic	3	17	econo, extension , price	5	8	knowledge, decision, farmer, implemented, systema	30
Natural resources management in African agriculture: understanding and improving current practices	This book synthesizes existing information on the adoption of natural resource management investments and strategies (such as soil fertility improvements or erosion control) for agriculture in sub-Saharan Africa. It also critically examines current analytical methods and generates research and policy recommendations. Topics covered include: farmers' objectives and learning processes// willingness…	agroforestry;agropastoral systems;erosion control;incentives;innovation adoption;learning;policy;resource management;soil conservation;soil fertility;soil management;water conservation;adoption of innovations;agriforestry;agro-forestry;subsaharan Africa;Africa South of Sahara;Africa	2002	C. B. P. Barrett, F.;Aboud, A. A.		CABI Publishing	Book	cab	2731	33	1	AESS	0	0	0	0	0	0	0	0	3	4	2	2	0	0	1	1	1	2	0	0	3	3	1	2	0	0		3	6	institution, learn, polic	2	3	econo, innovation	3	5	adoption, farmer, strateg	33
Climate change and agricultural vulnerability	The methodology and results reported in this study form the first comprehensive and integrated global ecological-economic assessment of the impact of climate change on agroecosystems in the context of the world food and agricultural system. The Food and Agriculture Organization of the United Nations (FAO) and the International Institute for Applied Systems Analysis (IIASA) have developed a compre…	agricultural land;agriculture;climate change;crop production;economic analysis;emission;food production;geographical information systems;international trade;models;poverty;prices;socioeconomics;climatic change;farmland;geographic information systems;GIS;socioeconomic aspects	2002	G. S. Fischer, M.;Velthuizen, H. van		International Institute for Applied Systems Analysis (IIASA)	Book	cab	1075	44	1	AESS	0	0	0	0	0	0	0	0	2	5	1	2	1	1	6	13	3	5	0	0	2	2	0	0	0	0		3	7	-econo, socio, socioeconomic	6	19	vulnerab, econo, food system, organization, poverty, price	2	2	embedded , governmental	44
An interdisciplinary approach for research in agroecology and rural development in the Latin American tropics	This paper discusses the integration of agroecology with approaches from the social sciences, as a basis for interdisciplinary research in natural resources management and rural development in the Latin American tropics. As a field integrating ecological concepts to the management of anthropogenic ecosystems, agroecology is a good starting point to promote innovative development processes in rura…	agroecological zones;environmental management;research;resource management;rural areas;rural development;rural sociology;social impact;tropics;studies;tropical countries;tropical zones;Latin America;America	2002	V. E. G. Méndez, S. R.	Manejo Integrado de Plagas y Agroecología	Centro Agronómico Tropical de Investigación y Enseñanza	Journal Article	cab	2078	76	1	AESS	0	0	2	2	1	1	1	1	2	5	1	1	1	1	2	6	1	3	0	0	0	0	0	0	3	3	political ecolog, social science, sociolog	5	7	disciplinary, participa, politic, social, socio	2	10	rural, livelihood	0	0		76
Science for African food security	This paper describes some genetic and agroecological technologies that are needed to address food insecurity in subsaharan Africa. It discusses the "Doubly Green Revolution", which is a type of agriculture that combines elements of ecological agriculture with crop varieties designed to perform well under low-input conditions and uses inorganic inputs very judiciously. "Farmer-participatory method…	agricultural development;agricultural policy;agricultural production;farm management;food policy;food production;food security;green revolution;innovation adoption;innovations;participation;sustainability;technology;adoption of innovations;Africa	2003	G. T. Conway, G.	Science (Washington)	American Association for the Advancement of Science	Journal Article	cab	773	26	1	AESS	0	0	0	0	0	0	0	0	1	1	2	3	1	1	0	0	2	4	1	1	2	3	3	4	0	0		2	4	participa, polic	2	5	food security, innovation	4	8	security, farmer, adoption, sustainab	26
The IDEA method: evaluating the durability of agricultural systems	The IDEA method, which is used to evaluate the durability of a farming system, is described. This method consists of 3 series of simple indicators that characterize agricultural systems according to agroecological, social and economic parameters. The second edition of the IDEA method has been enhanced for adaptation to the characteristics of fruit tree cultivation, viticulture, market gardening a…	evaluation;farming systems;fruits;grapes;horticulture;models;viticulture;Vitaceae;Vitis;agricultural systems;horticultural economics;Vitidaceae;Vitales;eudicots;angiosperms;Spermatophyta;plants;eukaryotes	2003	J. V. Laville, L.	Infos-Ctifl	Centre Technique Interprofessionnel des Fruits et Légumes	Journal Article	cab	4615	26	1	AESS	0	0	0	0	0	0	0	0	2	3	0	0	0	0	3	4	1	1	0	0	1	1	0	0	0	0		2	3	disciplinary, social	3	5	econo, market , systemic	1	1	garden	26
Slash and burn agriculture in the Maroni and Oyapock River basins - dynamics and adaptation to spatial constraints	Often misjudged and stigmatized, slash and burn agriculture should be considered as a subsistence strategy for rural and forest populations. It is self-regenerating and well-suited to the prevailing edaphic, economic and agronomic conditions. It differs from pioneering agriculture in terms of its economic rationale and its agro-ecological impact, affecting and maintaining the fertility of the env…	agriculture;biodiversity;farming systems;forest ecology;forests;rural communities;shifting cultivation;urbanization;agricultural systems;bush fallowing;slash and burn;swidden agriculture;urbanisation;French Guiana;Developing Countries;France overseas;South America;America	2003	F. F. Renoux, M.;Reinette, Y.;Grenand, P.;Grenand, F.	Revue Forestière Française	École Nationale du Génie Rural, des Eaux et des Forêts (ENGREF)	Journal Article	cab	1512	26	1	AESS	0	0	0	0	0	0	0	0	1	1	0	0	0	0	5	7	1	1	0	0	2	2	1	1	0	0		1	1	social	5	8	econo, organization, question, rural, urban	3	3	societ, strateg, urbaniz	26
Contradictions and dilemmas in development of the Hungarian food chain	Globalization and European integration means new possibilities and threats for Hungarian agriculture and food production. Adaptation to the current processes on the world market of food and agricultural products needs the reconsideration of the development strategy of Hungarian food production. The utilization of the Hungarian agro-ecological potential is decreasing. The production structure is r…	agribusiness;agricultural products;agricultural trade;exports;food industry;food marketing;food products;globalization;international trade;market competition;food distribution and marketing;internationalization;Hungary;Central Europe;Europe;Developed Countries;European Union Countries;OECD Countries	2003	C. L. Sarudi, Z.	Acta Agraria Kaposváriensis	University of Kaposvár, Faculty of Animal Science	Journal Article	cab	705	27	1	AESS	0	0	0	0	0	0	0	0	1	1	1	2	0	0	3	4	1	1	0	0	2	3	0	0	0	0		2	3	cooperat, marketing	3	5	econo, market , price	2	3	law, strateg	27
Innovative education in agroecology: the ecology of food systems in the Nordic Region	Agroecology is an emerging area of integrative study in the Nordic and Baltic regions and elsewhere. Specialized disciplines have difficulty dealing with complex issues, and the holistic approaches to production as well as the entire food system have appeal to contemporary students in agriculture. Innovative study programmes in agroecology feature experiential learning through discovery and actio…	agricultural education;ecology;environmental education;farming systems;higher education;learning experiences;teaching methods;agricultural systems;educational methods;Baltic States;Nordic Countries;Scandinavia;Northern Europe;Europe	2003	C. L. Francis, G.;Salomonsson, L.;Rutkoviene, V.;Sriskandarajah, N.;Breland, T. A.;Moulton, M.;Helenius, J.	Vagos	Lithuanian University of Agriculture	Journal Article	cab	946	32	1	AESS	0	0	0	0	0	0	1	1	3	6	2	5	1	1	2	2	0	0	0	0	2	2	0	0	0	0		3	12	education, experiential, learn	2	3	food system, rural	2	2	discussion, strateg	32
Food legumes in peri-urban areas of Sétif (Algeria): analysis of marginalization	This paper describes current situation of food legume production sector in Algeria. At the periphery of towns, agriculture is threatened by the urban pressure due to the effects of socioeconomic forces. Agriculture is replaced by other more economically yielding activities. These localization factors impact the evolution of production systems and the suppression of some agricultural speculations.…	agricultural production;agricultural situation;crop production;food grains;legumes;marginalization;production structure;socioeconomics;urban areas;Fabaceae;socioeconomic aspects;Algeria;Fabales;eudicots;angiosperms;Spermatophyta;plants;eukaryotes;Developing Countries;Francophone Africa;Africa;Maghreb;North Africa;Mediterranean Region;Threshold Countries	2003	A. F. Boudjenouia, A.;Tacherifte, A.	New Medit	Istituto Agronomico Mediterraneo del CIHEAM	Journal Article	cab	1224	32	1	AESS	0	0	0	0	0	0	1	1	1	2	2	3	1	1	2	6	2	3	0	0	2	2	0	0	0	0		3	6	marginalization, socioeconomic, socio	2	10	urban , econo	2	2	farmer, urbaniz	32
Geoinformatics for tropical ecosystems	This book is aimed to document and popularize developments in geoinformatics and its application for vegetation science, environment, biodiversity, agriculture, forestry, socioeconomic aspects of development, policy planning or relevant management and ecosystem approaches in the tropics. The 22 separately authored chapters are entitled: Tropical forests, deforestation and ecosystem services: cont…	accuracy;biodiversity;biomass;case studies;deforestation;ecosystem services;ecosystems;floods;forest fires;forest management;forests;geographical information systems;glaciers;grasslands;ground cover;land use;land use planning;landscape ecology;models;monitoring;nature conservation;remote sensing;satellite imagery;shrublands;soil types;spectral data;sustainability;tropical forests;tropical soils;t…	2003	P. S. Roy		M/S Bishen Singh Mahendra Pal Singh	Book	cab	302	35	1	AESS	0	0	0	0	0	0	0	0	2	2	0	0	0	0	3	5	2	2	0	0	2	2	1	1	0	0		3	2	polic, socio, socioeconomic	3	7	case stud, econo, urban	2	3	sustainab, think	35
From forest commons to domesticated forests: reappropriating forest lands in Côte-d'Ivoire and Tanzania	The conversion of Côte-d'Ivoire's forests into cocoa and coffee plantations and the development of continuous plant cover in the form of complex agroforestry orchards on the lower slopes of Mount Kilimanjaro in Tanzania are examples of two very different ways of managing forest cover. Yet in both cases, the conversion processes involved successive deconstruction and reconstruction of an ecosystem…	agroforestry;bananas;cocoa;coffee;common property resources;deforestation;forest management;forests;land management;land resources;land use;orchards;plantations;socioeconomics;Coffea;Musa;Musa paradisiaca;Theobroma cacao;agriforestry;agro-forestry;Ivory Coast;socioeconomic aspects;subsaharan Africa;Tanganyika;Africa South of Sahara;Cote d'Ivoire;Tanzania;Rubiaceae;Gentianales;eudicots;angiosperms…	2003	F. Verdeaux	Bois et Forets des Tropiques	CIRAD-Forêt	Journal Article	cab	2738	37	1	AESS	0	0	0	0	0	0	0	0	2	4	1	2	1	1	2	2	1	2	0	0	1	1	0	0	0	0		3	6	politic, social, socioeconomic	4	5	commons, intervention, organization, econo	1	1	farmer	37
An overview of the types of social relations in the field	An overview is given of types of social relationships within agricultural families. The concept of types of social relationships is defined. This concept refers to a system of roles attributed to men and women and their determinants in a social, political and economic context. Family agriculture in northeast Brazil is discussed in relation to social relation types and agroecology. The attribution…	family farms;farm families;interpersonal relations;rural communities;rural society;rural sociology;rural women;social structure;women;man;family farming;social order;Brazil;Homo;Hominidae;primates;mammals;vertebrates;Chordata;animals;eukaryotes;Community of Portuguese Language Countries;Developing Countries;Latin America;America;South America;Threshold Countries	2003	C. S. Luz, D. F. de;Cardoso, E. M.;Telles, L.;Ribeiro, S.	Informe Agropecuario	Empresa de Pesquisa Agropecuária de Minas Gerais	Journal Article	cab	4659	43	1	AESS	0	0	0	0	1	1	1	1	2	6	1	2	0	0	1	1	1	4	0	0	1	1	3	4	1	1	sociolog	3	9	social, politic, socio	2	5	econo, rural	3	5	family, language, societ	43
Social acceptability of coconut-based agroforestry models developed to smallholders in Sri Lanka	The Coconut Research Institute of Sri Lanka (CRISL) has designed and established 26 coconut-based agroforestry models in different agroecological regions of smallholder coconut farmers' fields commencing in 1987. This study evaluates the conformity of four selected models with the existing resource base of smallholder coconut farmers and elicits their perceptions on these models. The selected mod…	agroforestry;agroforestry systems;capital;coconuts;cropping systems;factors of production;family labour;farmers' attitudes;intercropping;labour;labour requirements;mixed cropping;mixed farming;small farms;Cocos nucifera;agriforestry;agro-forestry;Ceylon;family labor;labor;labor requirements;production factors;Sri Lanka;Cocos;Arecaceae;Arecales;commelinids;monocotyledons;angiosperms;Spermatophyta;…	2003	W. B. K. F. Peiris, M. T. N.;Hitinayake, H. M. G. S. B.;Dassanayake, K. B.;Gunathilake, H. A. J.;Subasinghe, S. D. J. N.	COCOS	Coconut Research Institute of Sri Lanka	Journal Article	cab	2720	52	1	AESS	0	0	0	0	0	0	1	1	3	4	2	4	0	0	2	2	0	0	0	0	5	12	3	4	0	0		5	9	social, attitude, labour, socio, socioeconomic	2	2	econo, question	6	16	discussion, family, farmer, law, perception, labor	52
Sustainable management of Andean tuber agrobiodiversity: synthesis of studies and experiences in Bolivia	The CD-ROM is part of a series of publications under the general title "Conservación y uso de la biodiversidad de raíces y tubérculos Andinos: una década de investigación para el desarrollo (1993-2003)" ("Conservation and use of Andean root and tuber biodiversity: a decade of research for development (1993-2003)"). Information included in the series is a result of work carried out in Bolivia, Ecu…	biodiversity;conservation;crops;field crops;genetic resources;germplasm;participation;plant genetic resources;research;root crops;root vegetables;rural communities;rural development;surveys;tubers;vegetables;gene resources;studies;vegetable crops;Bolivia;Andean Group;Developing Countries;Latin America;America;South America	2003	W. C. García, X.		International Potato Center (Centro Internacional de la Papa) (CIP)	Book	cab	3304	81	1	AESS	0	0	0	0	0	0	0	0	7	8	1	1	0	0	3	4	1	2	1	1	4	5	0	0	0	0		8	9	cooperat, ethno, marketing, participa, polic, social, socio, socioeconomic	4	6	econo, food security, training, rural	5	6	sustainab, knowledge, security, strateg, tourism	81
Participative diagnostic of ginger (Zingiber officinale) crop in the north coast of São Paulo State: social, economic, technological, cultural and environmental	The Agriculture and Supplying Department of Ubatuba has carried out a participative diagnostic of ginger crop in the north coast of São Paulo to identify the causes of low productivity. Social, economic, technological, cultural, and environmental aspects were considered aiming at public political actions. The growers related low yield to lack of technical assistance, inadequate crop management, a…	agricultural chemicals;conservation;contamination;crop management;economics;forestry;ginger;productivity;water resources;Zingiber;Zingiber officinale;agrochemicals;Brazil;Sao Paulo;Zingiberaceae;Zingiberales;commelinids;monocotyledons;angiosperms;Spermatophyta;plants;eukaryotes;Community of Portuguese Language Countries;Developing Countries;Latin America;America;South America;Threshold Countries	2004	A. C. P. M. Devide, A.;Castro, C. M. de;Lima, N. A. de;Castilho, A. M. C.;Ribeiro, R. de L. D.	Revista Universidade Rural. Série Ciências da Vida	Universidade Federal Rural do Rio de Janeiro (UFRRJ)	Journal Article	cab	747	28	1	AESS	0	0	0	0	0	0	2	2	3	3	0	0	1	1	1	1	1	1	0	0	0	0	1	1	0	0		3	5	participa, social, politic	1	3	econo	1	1	language	28
Raised field technology: the raised fields projects around Lake Titicaca	This book describes and analyses programmes attempting to reintroduce the ancient raised field system of agriculture on the Andean plateau of Peru and Bolivia around Lake Titicaca. This farming system dates from pre-Inca times, and supported a much larger rural population than that at present. Programmes to bring back raised field technology were put into operation from the early 1980s. The book …	agricultural structure;farming systems;indigenous knowledge;prehistoric agriculture;project appraisal;raised beds;rural communities;agricultural systems;Bolivia;Peru;Andean Group;Developing Countries;Latin America;America;South America;APEC countries	2004	A. S. Morris		Ashgate Publishing Ltd.	Book	cab	1371	28	1	AESS	0	0	0	0	0	0	0	0	2	2	0	0	0	0	2	4	2	2	0	0	3	4	1	1	0	0		2	2	agraria, reform	3	6	case stud, rural, histor	3	5	knowledge, modern , people	28
Exploiting indigenous knowledge for the management and maintenance of Musa biodiversity on farm	Studies on indigenous knowledge about the banana (Musa spp.) crop were carried out in Musa in situ project sites in Tanzania and Uganda. The study investigated and analysed traditional banana farming practices that (a) create and maintain specific agroecological niches for distinctive cultivars of Musa// (b) encourage the exchange and introduction of Musa germplasm// and (c) favour the maintenanc…	bananas;biodiversity;crop management;cultivars;germplasm;indigenous knowledge;shading;soil fertility;women;man;Musa;cultivated varieties;subsaharan Africa;Tanganyika;Africa South of Sahara;Tanzania;Uganda;Homo;Hominidae;primates;mammals;vertebrates;Chordata;animals;eukaryotes;Musaceae;Zingiberales;commelinids;monocotyledons;angiosperms;Spermatophyta;plants;ACP Countries;Anglophone Africa;Africa;C…	2004	D. M. Karamura, B.;Karamura, E.;Sharrock, S.	African Crop Science Journal	African Crop Science Society	Journal Article	cab	3179	30	1	AESS	0	0	0	0	0	0	0	0	2	2	0	0	0	0	3	5	0	0	1	1	5	9	1	1	0	0		2	2	interview, participa	3	5	household, income, question	5	11	knowledge, discussion, farmer, garden, security	30
Sustainability of rural areas: a new organizational paradigm - 1	The sustainability of rural areas is discussed in relation to Brazil. A summary is given of a study using a qualitative methodology which visualized periods of conviviality and the predisposition of social participants for internalization of new categories inherent in sustainability of human life and the environment. These include resources, production, multidimensionality, transcendent and inher…	agricultural development;ecology;environment;land use;modernization;natural resources;plural society;production;rural development;sustainability;Brazil;Community of Portuguese Language Countries;Developing Countries;Latin America;America;South America;Threshold Countries	2004	F. d. C. Silva	Agropecuária Catarinense	Empresa Catarinense de Pesquisa Agropecuária S.A., Departamento de Informação e Documentação (EMPASC)	Journal Article	cab	876	32	1	AESS	0	0	0	0	0	0	0	0	2	2	0	0	4	4	1	1	1	1	1	1	1	2	4	4	0	0		2	2	participa, social	4	6	organization, organizational, paradigm, rural	4	7	sustainab, language, moderniz, societ	32
Characterization of a group of agroecological producers of the South Region of the State of Rio Grande do Sul, Brazil	This work characterizes a group of agroecological producers of the South Region of the State of Rio Grande do Sul, the southernmost state of Brazil, in terms of their ownership, work force, their relation with the commercialization process, as well as how they feel about changing the production process. The study was carried out through a random interview of 14 producers (approximately 20% of the…	agricultural production;agroecological zones;commercialization;distribution;family farms;land ownership;productivity;socioeconomics;sustainability;family farming;socioeconomic aspects;Brazil;Rio Grande do Sul;Community of Portuguese Language Countries;Developing Countries;Latin America;America;South America;Threshold Countries	2004	G. S. Storch, F. F. da;Brizola, R. M. de O.;Azevedo, R. de;Vaz, D. da S.;Bezerra, A. J. A.	Revista Brasileira de Agrociência	Faculdade de Agronomia Eliseu Maciel, Universidade Federal de Pelotas	Journal Article	cab	1231	37	1	AESS	0	0	0	0	0	0	0	0	2	2	1	2	0	0	3	4	1	2	0	0	2	3	3	4	0	0		3	4	interview, socio, socioeconomic	3	6	econo, price, question	4	7	family, farmer, language, sustainab	37
Potato production in the tropical highlands: constraints, fungicide use and the impact of IPM strategies	Potato is an important food and cash crop in various tropical and temperate countries of the world. In the tropical regions, potato production is concentrated in the densely populated highlands, where agro-ecological conditions are quite variable. Pests (late blight, potato tuber moth or cutworms), agronomic factors (seed availability, soil nutrient, storage), resource degradation, and socio-econ…	arthropod pests;chemical control;constraints;crop production;cultivars;cultural control;disease resistance;fungal diseases;fungicides;insect control;insect pests;integrated control;integrated pest management;pest control;pest resistance;pests;plant disease control;plant diseases;plant pests;potatoes;arthropods;fungi;insects;Noctuidae;Solanum tuberosum;cultivated varieties;fungistats;fungus;integr…	2004	O. M. H. Olanya, J. J.;Crissman, C. C.	Outlooks on Pest Management	Research Information Ltd	Journal Article	cab	3093	37	1	AESS	0	0	0	0	0	0	0	0	4	4	0	0	0	0	1	2	0	0	1	1	2	5	0	0	0	0		4	4	-econo, education, school, socio	1	2	econo	2	6	strateg, farmer	37
Agroecological distribution of banana systems in the Great Lakes region	Banana (Musa spp.) is important in the Great Lakes region of Africa as a staple food crop and source of income for the rural poor who also use it for various purposes// medicinal, cultural as well as industrial. The crop is grown across diverse agroecological conditions ranging from lowlands at sea level to highlands above 1500 m.a.s.l. Equally diverse are the socio-economic conditions associated…	agroecological zones;bananas;crop production;food security;geographical distribution;geographical information systems;socioeconomics;Musa;geographic information systems;GIS;socioeconomic aspects;Africa;Musaceae;Zingiberales;commelinids;monocotyledons;angiosperms;Spermatophyta;plants;eukaryotes	2004	C. A. K. Eledu, E. B.;Tushemereirwe, W. K.	African Crop Science Journal	African Crop Science Society	Journal Article	cab	2038	38	1	AESS	0	0	0	0	0	0	0	0	2	6	1	2	0	0	4	9	2	3	0	0	2	3	1	1	0	0		3	8	-econo, socio, socioeconomic	4	12	econo, food security, income, rural	2	4	security, strateg	38
Economical use of brackish tube well waters for rice-wheat production and reclamation of saline-sodic soils	A series of field experiments in the Fourth Drainage Project Area (Site 1 at Chak 140/R.B., Site 2 at Chak 147/R.B., and Site 3 at Chak 123/G.B.), Faisalabad, Pakistan, was carried out on saline-sodic soils (ECe 5.7-38.5 dS m-1// pHs 8.07-8.52// and SAR 36.6-145.0) following rice-wheat crop rotation using tube well water for irrigation (EC 2.2-4.3 dS m-1// SAR 7.8-28.0// and RSC 0.4-14.6 mmolc li…	brackish water;crop yield;education;environmental protection;farmyard manure;food security;gypsum;gypsum requirement;income;irrigation;irrigation water;poverty;reclamation;rice;rotations;rural development;saline sodic soils;soil conservation;soil depth;soil types;tube wells;wheat;Oryza;Oryza sativa;Triticum;Triticum aestivum;crop rotation;FYM;paddy;poverty alleviation;rotational cropping;saline a…	2004	G. B. Abdul, Ahmad;Boers, T. M.;Ghulam, Murtaza	Pakistan Journal of Agricultural Sciences	University of Agriculture, Department of Livestock Management	Journal Article	cab	3432	41	1	AESS	0	0	0	0	0	0	0	0	3	3	1	1	1	1	5	6	4	5	0	0	2	3	1	1	0	0		3	4	-econo, education, socio	5	12	econo, food security, income, poverty, rural	2	4	farmer, security	41
Soil and water conservation interventions in watershed development programmes - economic viability, acceptability and emerging issues	A study was undertaken in semiarid regions of India to assess the viability and acceptability of the watershed interventions and to identify the emerging issues in the watershed development programmes. Thirty seven watersheds located in agro-ecological regions encompassing different soil types and project implementing agencies, were selected. These 37 watersheds were distributed in the three majo…	acceptability;agroclimatology;cost benefit analysis;development programmes;economic viability;employment;finance;planning;rain;semiarid zones;social participation;socioeconomics;soil conservation;soil types;sustainability;training;water conservation;water harvesting;watershed management;watersheds;catchment areas;citizen participation;development programs;jobs;precipitation trapping;rainfall;runo…	2004	G. R. Sastry, Y. V. R.;Om, Prakash	Indian Journal of Soil Conservation	Indian Association of Soil & Water Conservationists	Journal Article	cab	285	55	1	AESS	0	0	0	0	0	0	0	0	3	5	3	5	2	2	4	5	3	5	0	0	3	3	1	1	0	0		5	10	learn, participa, socio, socioeconomic, social	4	12	econo, intervention, financ, training	3	4	implementing, people, sustainab	55
Agro-ecology toward sustainable rural development	The paper traces the origins and history of the agro-ecological thought, highlighting main theoretical concepts and their epistemological and methodological foundations. Departing from criticisms of conventional development and agriculture models, we propose a few guidelines for building sustainable rural development programmes. The historical perspective indicates two theoretical traditions that…	agricultural research;agriculture;ecology;ecosystems;interdisciplinary research;rural development;sustainability	2004	R. M. C. Moreira, M. S. do	Agricultura em São Paulo	Instituto de Economia Agrícola	Journal Article	cab	1302	73	1	AESS	0	0	3	4	0	0	0	0	3	4	1	1	1	1	5	8	1	1	1	1	3	4	1	1	2	4	epistemolog, social movement	4	5	disciplinary, participa, social, theoretic	6	10	rural, histor, movement, organization, perspective, systemic	3	6	sustainab, farmer, governmental	73
Agroecology in Mato Grosso do Sul: principles, basics and experiences	Meetings were held in November 2002 in Mato Grosso do Sul, Brazil to gather knowledge on issues pertaining to sustainable agricultural models, as there was a growing demand from the society regarding safer food products, with less impact on the environment. Discussions covered the general concepts related to agroecology, as well as more precise topics, such as ecological soil management, an agroe…	agricultural development;agricultural production;agricultural research;alternative farming;certification;ecology;environmental impact;environmental management;organic farming;organic foods;regional agricultural policy;sustainability;eco-agriculture;ecological agriculture;environmental effects;organic culture;Brazil;Mato Grosso do Sul;Community of Portuguese Language Countries;Developing Countries…	2005	M. P. U. Padovan, M. A.;Mercante, F. M.;Cardoso, S.		Embrapa Agropecuária Oeste	Book	cab	789	25	1	AESS	0	0	0	0	0	0	0	0	1	1	1	1	0	0	1	1	0	0	0	0	5	5	2	2	0	0		2	2	marketing, polic	1	1	market	6	7	knowledge, discussion, family, societ, sustainab, language	25
State of adoption of improved weed control technologies by farmers in three agro-ecological zones of Nigeria	Despite available modern weed control methods developed in universities, research institutes and in Agricultural Development Programmes (ADPs) throughout the country, Nigerian farmers still rely on backbreaking methods of weed control. Therefore, making weed control less arduous and easier is the shortest route to expanding their farm size and increasing productivity. So far, there is limited inf…	agricultural chemicals;agricultural development;control methods;farm size;farmers;forests;guidelines;herbicides;insecticides;labour;maize;operators;pesticides;productivity;rain forests;research institutes;rivers;sprayers;usage;weed control;weeding;weeds;plants;Zea mays;agrochemicals;corn;labor;recommendations;research establishments;research institutions;subsaharan Africa;weedicides;weedkillers;A…	2005	C. E. F. Ikuenobe, O.;Adeosun, J. O.;Gworgwor, N. A.;Melifonwu, A. A.;Ayeni, A. O.	Nigerian Journal of Weed Science	Weed Science Society of Nigeria	Journal Article	cab	744	27	1	AESS	0	0	0	0	0	0	0	0	1	1	2	2	0	0	2	2	0	0	2	2	5	10	1	1	0	0		2	3	labour, institution	2	2	extension , question	5	13	adoption, farmer, knowledge, family, modern	27
The challenges of sustaining rural development in the Rio Pardo Region of Rio Grande do Sul State	The dependence of the Rio Pardo Valley on the agroindustrial economy of the tobacco is historical. The Rio Pardo Valley is located in the State of Rio Grande do Sul where the tobacco production has been preserved as dominant in the local economy since the second half of the XIX Century. Recent social and economic data show the importance of this agricultural activity. In 2000, the region has reac…	agricultural development;cooperatives;crop production;enterprises;farmers;integration;rural areas;rural development;sustainability;tobacco;vertical integration;Nicotiana;Brazil;Rio Grande do Sul;Solanaceae;Solanales;eudicots;angiosperms;Spermatophyta;plants;eukaryotes;Community of Portuguese Language Countries;Developing Countries;Latin America;America;South America;Threshold Countries	2005	R. G. d. W. Lima, J. G.;Martins, S. R.	CC&amp//T, Cadernos de Ciência &amp// Tecnologia	Empresa Brasileira de Pesquisa Agropecuária	Journal Article	cab	865	28	1	AESS	0	0	0	0	0	0	0	0	2	2	1	1	1	1	2	4	1	2	0	0	2	4	3	3	0	0		2	3	cooperat, social	3	7	rural, econo, histor	3	7	farmer, sustainab, language	28
Identification of productive chickpea growing areas from trials in farmers' fields under different soil and climatic situations	Based on a survey in 864 farmers' fields in 16 selected districts in Uttar Pradesh, Madhya Pradesh, Maharashtra, Karnataka and Andhra Pradesh, India, productive chickpea growing blocks were identified apart from identifying constraints for high productivity in several agro-ecological sub-regions in the country. An attempt was made to identify blocks which are highly productive, moderately product…	chickpeas;cost benefit analysis;costs;crop yield;productivity;rain;returns;socioeconomics;soil chemical properties;soil fertility;soil physical properties;Cicer arietinum;chemical properties of soil;costings;Mysore;physical properties of soil;rainfall;socioeconomic aspects;Andhra Pradesh;India;Karnataka;Madhya Pradesh;Maharashtra;Uttar Pradesh;Cicer;Papilionoideae;Fabaceae;Fabales;eudicots;angios…	2005	G. R. M. G. Sankar, G. P.;Dharmaraj, P. S.;Yadav, I. P. S.;Ghajbiye, K. S.;Autkar, V. N.;Thyagaraj, C. R.	Indian Journal of Dryland Agricultural Research and Development	Central Research Institute for Dryland Agriculture	Journal Article	cab	3659	28	1	AESS	0	0	0	0	0	0	0	0	2	2	1	2	0	0	1	1	1	2	1	1	1	3	0	0	0	0		3	4	-econo, socio, socioeconomic	1	3	econo	1	4	farmer	28
Perceived credibility of private sector in introducing IPM technologies with special reference to sugarcane crop in District Faisalabad	Agricultural sector is the backbone of a country's economic development. However, agricultural production has not been optimized. The low yield is attributed to inefficient management practices of the farmers. The private sector including sugar mills working for the welfare of the farming community, is striving to enable the farming community to be effective IPM practitioners. Extension field sta…	agricultural sector;extension;integrated pest management;pest control;pests;plant pests;plant protection;private sector;publications;sugar industry;sugarcane;technology;technology transfer;training;Saccharum;Saccharum officinarum;advisory services;crop protection;extension activities;IPM;Pakistan;Poaceae;Poales;commelinids;monocotyledons;angiosperms;Spermatophyta;plants;eukaryotes;Commonwealth of…	2005	A. T. Munir, Ali;Khan, A. S.;Amer, Hamid	Pakistan Entomologist	Pakistan Entomological Society	Journal Article	cab	1361	29	1	AESS	0	0	0	0	0	0	0	0	2	3	0	0	0	0	3	5	2	2	1	1	3	5	0	0	0	0		2	3	interview, learn	3	7	econo, extension , training	4	6	perceive, farmer, perception, practitioner	29
Rangeland research and development in India: policy issues	Land degradation due to overgrazing and illicit tree feeling is the major environmental issue in India. This paper discusses the key policy issues in rangeland development and offers strategies for research and development of such resources. The strengthening of research is based towards: grassland survey and ecology// temperate grasslands// management of top feed resources for lean period fodder…	agroforestry;community involvement;degraded land;development policy;environmental policy;farming systems;grassland improvement;grassland management;grasslands;land degradation;overgrazing;range condition;range management;rangelands;research;silvopastoral systems;social participation;soil fertility;technology transfer;temperate grasslands;agricultural systems;agriforestry;agro-forestry;citizen par…	2005	S. Panjab	Range Management and Agroforestry	Range Management Society of India	Journal Article	cab	2750	29	1	AESS	0	0	0	0	0	0	1	1	1	1	3	5	0	0	1	1	0	0	0	0	2	2	0	0	0	0		3	7	polic, participa, social	1	1	econo	2	2	societ, strateg	29
Agroecology and family agriculture in the centre-south region of the State of Paraná	This paper analyses the adoption of agro-ecological techniques by a group of small-scale family farmers in a region of the State of Paraná, Brazil. A typology of producers and agrarian systems was obtained, which made it possible to evaluate the technological trajectories followed. A negative correlation was observed between the capitalization level of the farm and the adoption of agro-ecological…	agricultural policy;alternative farming;family farms;innovation adoption;small farms;sustainability;adoption of innovations;family farming;Brazil;Parana;Community of Portuguese Language Countries;Developing Countries;Latin America;America;South America;Threshold Countries	2005	R. L. d. R. Assis, A. R.	Revista de Economia e Sociologia Rural	Sociedade Brasileira de Economia e Sociologia Rural (SOBER)	Journal Article	cab	1184	34	1	AESS	0	0	0	0	0	0	0	0	3	3	1	1	0	0	0	0	1	2	1	1	5	7	4	6	0	0		3	4	agraria, labour, polic	1	2	innovation	7	14	family, adoption, decision, farmer, strateg, language, sustainab	34
Economics of sorghum production and soil fertility management in Kabale Highlands, Uganda	A recursive bio-economic modelling approach is used to trace the effects of current sorghum cultivation practices on the condition of the soil and household incomes in the densely populated and highly soil degraded district of Kabale, in south-western Uganda. The model, which combines a biophysical model of plant growth, the 'Environmental Productivity Impact Climate' (EPIC), with a non-linear pr…	crop production;crop residues;crop yield;income;manures;nitrogen;profitability;simulation models;soil conservation;soil degradation;soil depth;soil fertility;soil organic matter;sustainability;upland areas;Sorghum;organic matter in soil;subsaharan Africa;Africa South of Sahara;Uganda;Poaceae;Poales;commelinids;monocotyledons;angiosperms;Spermatophyta;plants;eukaryotes;ACP Countries;Anglophone Afr…	2005	S. M. B. Kasozi, B.;Ochwoh, V.	Journal of Food, Agriculture and Environment	World Food Ltd	Journal Article	cab	4097	35	1	AESS	0	0	0	0	0	0	0	0	3	4	0	0	1	1	3	7	1	1	0	0	2	4	1	1	0	0		3	4	-econo, polic, socio	3	9	econo, household, income	2	5	farmer, sustainab	35
Impact of usable technologies identified under pulse based rainfed agro ecosystem	Locational, agroecological, socioeconomic and cultural parameters play an important role in technology adoption in rainfed agriculture. Keeping these aspects in mind, a project on "Technology Assessment and Refinement for Pulse-Based Agro-Ecosystem through Institute Village Linking Programme" was implemented in 2000-04 in the Bundelkhand region of Uttar Pradesh, India. In total, 32 technologies w…	appropriate technology;costs;crop production;crop yield;economic impact;extension;grain legumes;innovation adoption;participation;profitability;profits;projects;returns;technology transfer;adoption of innovations;advisory services;costings;extension activities;intermediate technology;pulses;India;Uttar Pradesh;Commonwealth of Nations;Developing Countries;South Asia;Asia	2005	S. K. B. Singh, R. R.;Chaudhary, R. G.;Singh, K. K.;Ansari, M. S.	Indian Journal of Pulses Research	Indian Society of Pulses Research and Development, Indian Institute of Pulses Research	Journal Article	cab	3027	36	1	AESS	0	0	0	0	0	0	0	0	2	2	1	1	0	0	1	2	3	4	0	0	3	4	1	2	0	0		3	3	participa, socio, socioeconomic	3	6	econo, extension , innovation	3	6	adoption, implemented, village	36
Reconciling household goals in southern African woodlands using weighted goal programming	Weighted goal programming (WGP) is employed to reconcile the goals of food security, improved incomes and woodland conservation in households from selected sites in Malawi, Mozambique and Zimbabwe. In Mozambique, the study sites were located in districts rich in miombo woodlands that support rural communities and adjacent towns with industrial timber and non-industrial forest products. The rural …	decision making;food security;forest products;households;income;livestock farming;nature conservation;non-wood forest products;programming;rural development;simulation;subsistence farming;sustainability;woodlands;choice;minor forest products;non-timber forest products;Nyasaland;subsaharan Africa;Africa South of Sahara;Malawi;Mozambique;Zimbabwe;ACP Countries;Anglophone Africa;Africa;Commonwealth …	2005	G. N. Kowero, I.;Tchale, H.	International Forestry Review	Commonwealth Forestry Association	Journal Article	cab	4243	36	1	AESS	0	0	0	0	0	0	0	0	2	3	0	0	1	1	5	11	4	4	0	0	2	3	5	5	0	0		2	3	engaged, polic	5	16	household, econo, food security, income, rural	5	8	law, security, decision, language, sustainab	36
Factors influencing cropping patterns for agriculture in the mountainous area of Tanzania: case study on northern slope of Uluguru Mountains in Tanzania	In the present study, the cropping patterns in the northern slope of the Uluguru mountains in Tanzania were analysed from the viewpoint of the background of the area and the agroecological point of view. The background of the area should include the geographical distribution of the villages and its relation to urban areas, marketing of commercial crops, and dietary customs, among other factors. M…	cropping systems;decision making;mixed cropping;mountain areas;sequential cropping;socioeconomics;choice;elevation;socioeconomic aspects;subsaharan Africa;Tanganyika;Africa South of Sahara;Tanzania;ACP Countries;Anglophone Africa;Africa;Commonwealth of Nations;East Africa;Least Developed Countries;Developing Countries;SADC Countries	2005	Y. H. Yamane, H.	Japanese Journal of Tropical Agriculture	Japanese Society for Tropical Agriculture	Journal Article	cab	4168	39	1	AESS	0	0	0	0	0	0	0	0	2	2	1	2	1	1	3	3	1	2	0	0	2	6	1	1	0	0		3	4	marketing, socio, socioeconomic	4	6	case stud, econo, market , urban	3	7	farmer, village, decision	39
In situ (on-farm) conservation dynamics and the patterns of uses of sorghum (Sorghum bicolor (L.) Moench) landraces in North Shewa and South Welo, central highlands of Ethiopia	The status of in-situ (on-farm) conservation of sorghum (S. bicolor (L.) Moench) landraces and their use values were assessed on five agroecological sites (agro-ecosites) (Bati, Fontenina, Haik, Layignaw Ataye, and Merewa Adere) in North Shewa and South Welo, located in the central highlands of Ethiopia. Ethnobotanical information related to farmers' knowledge corresponding to agromorphological t…	baking quality;crop quality;cultivars;farmers;genetic diversity;geographical distribution;in situ conservation;landraces;nutritive value;peasant farming;plant genetic resources;selection criteria;sweet sorghum;uses;Sorghum bicolor;Abyssinia;baking characteristics;cultivated varieties;nutritional value;quality for nutrition;subsaharan Africa;sugar sorghum;Africa South of Sahara;Ethiopia;Sorghum;Po…	2005	A. Z. Adugna, Asfaw	Ethiopian Journal of Biological Sciences	Ethiopian Journal of Biological Sciences	Journal Article	cab	3169	39	1	AESS	0	0	0	0	0	0	0	0	4	5	1	1	0	0	1	1	0	0	0	0	4	11	1	1	0	0		4	6	ethno, interview, peasant, social	1	1	econo	4	12	knowledge, discussion, farmer, perception	39
Rural development and agricultural innovation: "bridging the gap between scientific theory and the diverse farming practices of smallholders"	This paper seeks to provides suggestions for coping with the diversity (agroecological and socioeconomic) issues in small-scale agriculture at the field-intervention level in developing countries, particularly in Africa. It also seeks to contribute to a bridging of the gap between (scientific) theories developed at macro levels by policymakers/scientists, and the practical realities, including th…	agricultural development;agricultural policy;agricultural research;extension;rural development;small farms;training;advisory services;extension activities;Third World;Underdeveloped Countries;Africa;Developing Countries	2005	W. A. Stoop	Tropical Agriculture Association Newsletter	Tropical Agriculture Association	Journal Article	cab	774	43	1	AESS	0	0	0	0	0	0	0	0	2	2	1	1	2	2	4	4	3	3	0	0	1	1	0	0	0	0		3	3	polic, socio, socioeconomic	6	9	innovation, rural, econo, intervention, training, extension	1	1	farmer	43
Associating Casas Familiares Rurais with extension activities (Brazilian Amazon)	This paper presents a specific method for agricultural extension work, that is, for the adoption and dissemination of agricultural techniques, in the Brazilian Amazon frontier regions. The deficiency in technical references and the weakness of extension practice from the public institutions in these regions led to the development of this extension program with local farmers' organisations. The La…	administration;evaluation;extension;families;farm families;farmers;innovations;institutions;intervention;monitoring;organizations;partnerships;regions;research institutes;rural areas;rural development;schools;sustainability;universities;advisory services;extension activities;research establishments;research institutions;school buildings;surveillance systems;Brazil;Para;Community of Portuguese Lan…	2005	P. F. Sablayrolles, A.;Reis, S.	CC&amp//T, Cadernos de Ciência &amp// Tecnologia	Empresa Brasileira de Pesquisa Agropecuária	Journal Article	cab	476	49	1	AESS	0	0	0	0	0	0	0	0	3	6	2	4	1	1	5	9	5	6	0	0	6	14	3	3	0	0		3	10	institution, school, social	6	16	extension , histor, innovation, intervention, rural, organization	7	17	labor, adoption, discussion, farmer, researcher, sustainab, language	49
Agroecological management of cotton trees: an alternative to small farmers in Ceará semi-arid, Brazil	The agroecological project developed in Tauá, Ceará, Brazil, from 1994 to 1996, disseminated soil and arboreous cotton management techniques that are used and perceived as more advantageous by small farmers in their lands. This study was conducted to evaluate whether these techniques should be incorporated in other farms. Results showed that the socioeconomic situation of the 45 farmers selected …	cadastres;climate;cotton;crop management;crop production;diffusion of information;education;extension;family farms;farmers;farmers' attitudes;finance;innovation adoption;small farms;socioeconomics;soil management;technology transfer;Gossypium;Gossypium arboreum;adoption of innovations;advisory services;cadasters;extension activities;family farming;information dissemination;land registers;socioeco…	2005	I. S. d. O. Sousa, T. S. de;Lima, P. J. B. F.;Lemos, J. de J. S.	Ceres	Editora UFV, Universidade Federal de Viçosa	Journal Article	cab	3497	49	1	AESS	0	0	0	0	0	0	0	0	2	2	3	4	0	0	2	2	4	6	1	1	3	10	4	7	0	0		4	6	education, socio, socioeconomic, attitude	4	8	econo, financ, extension , innovation	5	18	farmer, adoption, perceive, family, language	49
Participatory watershed management programmes for sustainable development: experiences from IWDP	Participatory watershed management, enshrined in the new guidelines of the Government of India calls upon people's participation in the planning, implementation and equitable sharing of benefits and responsibilities. It has been successfully demonstrated through the development of six watersheds in different agro-ecological regions of the country (Punjab, Gujarat, Rajasthan, Madhya Pradesh, Oriss…	community involvement;cost benefit analysis;employment;income;productivity;resource utilization;social participation;sustainability;watershed management;watersheds;catchment areas;citizen participation;Indian Punjab;jobs;Madras;Orissa;resource exploitation;Gujarat;India;Madhya Pradesh;Odisha;Punjab (India);Rajasthan;Tamil Nadu;South Asia;Asia;Developing Countries;Commonwealth of Nations	2005	V. N. S. Sharda, J. S.;Pradeep, Dogra	Indian Journal of Soil Conservation	Indian Association of Soil & Water Conservationists	Journal Article	cab	3891	51	1	AESS	0	0	0	0	0	0	1	1	2	8	2	3	0	0	5	9	1	1	1	1	3	4	1	1	0	0		4	12	participa, socio, socioeconomic, social	5	10	econo, income, intervention, livelihood, organization	4	6	sustainab, family, people, security	51
Relationships between village territories and the biodiversity of tree species. Case study on three villages in the Segou Region (Mali)	West African agroforestry parklands are at the heart of international sustainable development issues. Biodiversity at species and agro-ecosystems levels is not static: on the contrary, it is dynamic in space and time and integral to the overall evolution of village territories. As it is affected by agro-ecological and socio-economic changes, it also reveals those changes. An assessment of the cur…	agroforestry;biodiversity;case studies;ecology;effects;evolution;farmers;geographical information systems;indicators;inventories;land use;methodology;relationships;socioeconomics;techniques;tools;trees;woody plants;Faidherbia;Faidherbia albida;plants;agriforestry;agro-forestry;geographic information systems;GIS;methods;socioeconomic aspects;Mimosoideae;Fabaceae;Fabales;eudicots;angiosperms;Sperma…	2005	C. B. Rouxel, J.;Niang, A.;Kaya, B.;Sibelet, N.	Bois et Forets des Tropiques	CIRAD-Forêt	Journal Article	cab	2741	55	1	AESS	0	0	0	0	0	0	0	0	4	6	1	2	1	1	3	4	2	3	1	2	3	6	1	1	0	0		5	8	-econo, agraria, peasant, socio, socioeconomic	4	8	case stud, econo, extension , histor	3	9	village, farmer, sustainab	55
Why Nicaraguan peasants stay in agricultural production cooperatives	Despite the official support for parcelling agricultural production cooperatives created under the Sandinista land reform in Nicaragua, a substantial number of peasants have decided to continue their membership. Although theory suggests that individual farms are more productive and more efficient, Nicaraguan cooperatives did not fully split up. The present study identifies the factors that govern…	capital;cooperative farms;income;land ownership;membership;non-farm income;peasantry;private farms;privatization;producer cooperatives;productivity;resources;risk;social capital;structural change;uncertainty;uncertainties;Nicaragua;CACM;Central America;America;Developing Countries;Latin America;Threshold Countries	2005	R. L. Ruben, Z.	European Review of Latin American and Caribbean Studies	Centro de Estudios y Documentatión Latinoamericanos (CEDLA)	Journal Article	cab	3527	61	1	AESS	0	0	0	0	0	0	2	2	4	17	3	4	0	0	4	5	1	2	0	0	1	2	0	0	0	0		6	23	cooperat, peasant, engage, engaged, reform, social	4	7	govern , household, income, rural	1	2	farmer	61
Integrated agroecological control of wheat aphids and cicades, standing for environment-agriculture-sustainable development interrelation, in Transylvania	A study was conducted to modernize integrated control management of aphids and cicads, vectors of wheat diseases, by optimizing environment-agriculture-sustainable development relations. The produced damages on wheat by aphids and cicads justify the proposed research approach. Based on data over the last 30 years, the dominant aphid species Sitobion avenae, Schizaphis graminum, Metopolophium dirh…	arthropod pests;biodiversity;biological control agents;chemical control;conservation;crop damage;cultural control;disease vectors;entomopathogens;environmental protection;insect control;insect pests;insecticides;integrated control;monitoring;monoculture;natural enemies;pathogens;pest control;pests;plant diseases;plant pathogenic bacteria;plant pathogens;plant pests;plant viruses;sustainability;ve…	2006	D. S. Malschi, G.;Mureșanu, F.;Nagy, E.;Ștefănescu, M.	Buletinul Universității de Științe Agricole și Medicină Veterinară Cluj-Napoca. Seria Agricultură	University of Agricultural Sciences and Veterinary Medicine	Journal Article	cab	3085	25	1	AESS	0	0	0	0	0	0	0	0	2	2	0	0	0	0	2	2	0	0	1	1	3	4	1	1	0	0		2	2	disciplinary, settlement	2	2	econo, systemic	3	6	sustainab, moderniz, strateg	25
Economic analysis of Striga (Striga hernonthica) management strategies in Sudan, Northern Guinea and Southern Guinea Savanna Zones of Nigeria	The witchweed, Striga hermonthica, which attacks cereal crops grown by subsistence farmers, can result in massive yield reduction in maize, sorghum, millet, rice and sugarcane. Estimated crop losses due to Striga in the Northern Guinea Savanna of Nigeria is up to 5-6 million US dollars annually, with attendant negative impact on the livelihood of about 60% of the farming population. Striga-tolera…	costs;gross margins;improved varieties;innovation adoption;maize;parasites;parasitic plants;pest resistance;plant parasites;profitability;returns;varieties;weeds;plants;Striga hermonthica;Zea mays;adoption of innovations;corn;costings;subsaharan Africa;Africa South of Sahara;Nigeria;Striga;Scrophulariaceae;Lamiales;eudicots;angiosperms;Spermatophyta;eukaryotes;Zea;Poaceae;Poales;commelinids;monoc…	2006	T. M. K. Kudi, I.	Journal of Agriculture, Forestry and Social Sciences	Department of Animal Sciences and Fisheries, Cross River University of Technology	Journal Article	cab	4038	26	1	AESS	0	0	0	0	0	0	0	0	1	1	0	0	1	1	3	3	1	2	1	1	2	8	1	2	0	0		1	1	labour	5	6	econo, income, livelihood, question, innovation	3	11	strateg, adoption, farmer	26
Evaluation of the sustainability of dairy cattle farms in Tizi-ouzou wilaya	The notion of sustainability is multi-dimensional, it includes ecological, social and economic parameters. Several works have evaluated sustainability and various methods developed among which mention shall be made of the IDEA method combining three scales: agro-ecological, socio-territorial and economic. A trial for the application of this method was carried out on 49 dairy farms Tizi-Ouzou, Alg…	dairy farming;dairy farms;methodology;socioeconomics;sustainability;methods;socioeconomic aspects;Algeria;Developing Countries;Francophone Africa;Africa;Maghreb;North Africa;Mediterranean Region;Threshold Countries	2006	F. Y. Ghozlane, H.;Allane, M.;Samira, B.	New Medit	Istituto Agronomico Mediterraneo del CIHEAM	Journal Article	cab	4226	31	1	AESS	0	0	0	0	0	0	0	0	2	3	1	2	0	0	2	4	1	2	1	1	1	3	1	1	0	0		3	5	social, socio, socioeconomic	2	6	econo, territorial	1	5	sustainab	31
Better land husbandry: from soil conservation to holistic land management	This is the fourth volume in an international series of monographs and thematic collections of review and studies dealing with aspects of environmental management in constructed landscapes, particularly the management of soil and water on agricultural steeplands in the humid tropics. This is also the first monographic expositions of a new paradigm for international soil and water conservation kno…	humid tropics;land management;land policy;land productivity;landscape;soil conservation;soil fertility;soil quality;sustainability;water conservation	2006	J. Hellin		Science Publishers, Inc.	Book	cab	4954	31	1	AESS	0	0	0	0	0	0	0	0	2	2	1	1	0	0	2	2	0	0	0	0	0	0	1	1	0	0		3	3	polic, socio, socioeconomic	2	2	econo, paradigm	1	1	sustainab	31
Agricultural production and soil nutrient mining in Africa: implications for resource conservation and policy development	This report is an update of a 1999 publication produced by IFDC, an International Center for Soil Fertility and Agricultural Development. The first part of this report presents a summary description of the agricultural land and production systems and some observations on the impact of nutrient mining and land degradation to Africa. The second part deals with the methodology used to assess nutrien…	agricultural land;agricultural production;economic development;environmental impact;fallow;food security;land degradation;land productivity;policy;poverty;resource conservation;rural development;soil conservation;soil degradation;soil fertility;sustainability;time series;environmental effects;fallowing;farmland;poverty alleviation;Africa	2006	J. B. Henao, C.		IFDC - An International Center for Soil Fertility and Agricultural Development	Book	cab	1070	31	1	AESS	0	0	0	0	0	0	1	1	2	4	1	1	0	0	3	3	4	5	0	0	2	2	2	2	0	0		2	6	polic, illustrate	4	8	econo, food security, poverty, rural	3	4	security, strateg, sustainab	31
Impacts of sorghum and millet research in West and Central Africa (WCA): a synthesis and lessons learnt	The main objective of this paper is to undertake an exhaustive documentation and synthesis of the research benefits from sorghum (Sorghum bicolor) and pearl millet research in west and central Africa (WCA, covers a few countries, namely, Burkina Faso, Cameroon, Chad, Mali, Nigeria and Niger) and analyse the results of the adoption and impacts studies on sorghum and millet improved varieties in WC…	analytical methods;cereals;cultivars;documentation;impact;improved varieties;millets;pearl millet;socioeconomic status;sweet sorghum;varieties;Pennisetum glaucum;Sorghum bicolor;analytical techniques;Bourkina Fasso;bulrush millet;cultivated varieties;subsaharan Africa;sugar sorghum;Tchad;Africa South of Sahara;Burkina Faso;Cameroon;Central Africa;Chad;Mali;Niger;Nigeria;West Africa;Pennisetum;Poa…	2006	Y. B. Camara, M. C. S.;Ndjeunga, J.	Journal of SAT Agricultural Research	International Crops Research Institute for the Semi-Arid Tropics (ICRISAT)	Journal Article	cab	2948	32	1	AESS	0	0	0	0	0	0	1	1	2	2	1	1	0	0	2	3	1	1	0	0	2	5	0	0	0	0		3	4	learn, socio, socioeconomic	2	4	econo, question	2	5	adoption, discussion	32
Socioeconomic and policy research on watershed management in India: synthesis of past experiences and needs for future research	This study is based on review of literature and earlier empirical analysis in different watershed areas complemented by field study of six watershed development programmes in India. These programmes covered different agroecological regions and are managed and funded by different agencies: Mysore resettlement and development agency (MYRADA) in Karnataka// Rajiv Gandhi Watershed Mission (RGWM) in M…	case studies;environmental policy;resource management;socioeconomics;watershed management;Mysore;socioeconomic aspects;Uttaranchal;Andhra Pradesh;Haryana;India;Karnataka;Madhya Pradesh;Maharashtra;Uttarakhand;Commonwealth of Nations;Developing Countries;South Asia;Asia	2006	P. K. V. Joshi, Pangare;Shiferaw, B.;Wani, S. P.;Bouma, J.;Scott, C.	Journal of SAT Agricultural Research	International Crops Research Institute for the Semi-Arid Tropics (ICRISAT)	Journal Article	cab	3569	54	1	AESS	0	0	0	0	0	0	2	2	4	6	2	3	1	1	1	3	2	3	0	0	0	0	0	0	0	0		6	11	polic, socio, socioeconomic, institution, settlement, theoretic	2	7	econo, case stud	0	0		54
The status of crop-livestock systems and evolution toward integration	This article presents the current state of crop-livestock systems in developing countries, and reviews the recent literature on "crop-livestock integration" as an alternative landuse option for agro-pastoralists to cope with the changing environment in Sub-Saharan Africa and other developing regions. Mixed crop-livestock systems are one of the dominant agricultural systems in the developing world…	agropastoral systems;environmental degradation;environmental protection;integration;mixed farming;multiple land use;reviews;systems analysis;arid zones;arid regions;subsaharan Africa;Third World;Underdeveloped Countries;Africa South of Sahara;Developing Countries;Africa	2007	M. K. Iiyama, S.;Kariuki, P.;Morimoto, Y.	Annals of Arid Zone	Arid Zone Research Association of India	Journal Article	cab	2794	26	1	AESS	0	0	0	0	0	0	0	0	2	2	0	0	0	0	3	5	0	0	0	0	1	1	0	0	0	0		2	2	-econo, socio	3	5	econo, market , perspective	1	1	sustainab	26
Ecological agriculture in Spain from an agroecologic point of view	Agriculture is in crisis worldwide as well as in the European Union. This crisis stems from a complex set of social (unemployment, rural population ageing...), economic (increasing production costs, agrarian income losses...), and ecological (water and air pollution, soil erosion...) problems. In this context, agroecology is presented as a scientific paradigm that effectively improves agricultura…	agricultural crises;alternative farming;environmental protection;organic farming;sustainability;eco-agriculture;ecological agriculture;organic culture;Spain;Developed Countries;European Union Countries;Mediterranean Region;OECD Countries;Southern Europe;Europe	2007	M. A. González de Molina, A. M.;Guzmán, G. I.	Revista Española de Estudios Agrosociales y Pesqueros	Ministerio de Agricultura, Pesca y Alimentación	Journal Article	cab	755	29	1	AESS	0	0	0	0	0	0	0	0	2	2	0	0	0	0	4	4	0	0	0	0	1	1	1	1	0	0		2	2	agraria, social	4	4	econo, income, paradigm, rural	1	2	sustainab	29
Fertiliser informatics: applications in site specific resource and customised fertiliser use management	The concept of Village Information System for providing agro-advisory to each farmer in India is the priority of the government in the coming two to three years, for which various public and private institutions are undertaking the pilot studies. The task is difficult due to diverse agro-ecologies and production environments within the country, and the extrapolation of the research-farm field res…	crop yield;fertilizer industry;fertilizers;information systems;land use planning;models;precision agriculture;yield forecasting;fertiliser industry;fertilisers;precision farming;site specific crop management;yield prediction;India;Commonwealth of Nations;Developing Countries;South Asia;Asia	2007	S. N. Ramendra, Kalra;Kapil, Mehan	Indian Journal of Fertilisers	Fertiliser Association of India	Journal Article	cab	4144	30	1	AESS	0	0	0	0	0	0	0	0	3	3	0	0	0	0	1	1	0	0	0	0	3	5	0	0	0	0		3	3	-econo, institution, socio	1	1	econo	3	5	decision, farmer, village	30
Towards responsible action through agroecological education	In the Agroecology MSc Program in the Nordic Region, conventional training of routine skills and memorizing facts, principles and theories are only two components of the educational activities. We have established a dual learning ladder metaphor to explore the expanded learning process. To establish context and build relevance, student teams begin their studies in agroecology by working with farm…	agricultural education;ecology;higher education;learning;agroecology;Nordic Countries;Scandinavia;Northern Europe;Europe	2007	G. F. Lieblein, C.	Italian Journal of Agronomy	Forum Società Editrice Universitaria Udinese srl	Journal Article	cab	947	33	1	AESS	0	0	0	0	0	0	1	1	3	11	2	3	0	0	2	3	0	0	0	0	3	3	0	0	0	0		3	15	education, attitude, learn	2	3	food system, training	3	3	knowledge, farmer, think	33
Multiple use of water - a review and some suggestions for implementation	The multiple use of water has now become indispensable to make the cost of water affordable in view of rising cost of water resource creation. Numerous workers have been working on developing the optimal and sustainable multiple use systems for various water domains under different agro-ecological situations. Although it is being done at research farm and small farmers' level, developing technolo…	canals;design;groundwater;innovations;multiple use;reviews;socioeconomics;sustainability;technology;water costs;water harvesting;water management;water resources;water rights;water use;water use efficiency;precipitation trapping;runoff collection;socioeconomic aspects;water resource management	2007	R. C. Srivastava	Indian Journal of Soil Conservation	Indian Association of Soil & Water Conservationists	Journal Article	cab	3515	36	1	AESS	0	0	0	0	0	0	0	0	2	2	1	2	0	0	2	2	2	3	0	0	3	3	1	1	0	0		3	4	-econo, socio, socioeconomic	3	5	commod, econo, innovation	3	4	farmer, strateg, sustainab	36
Performace evaluation of watershed development programmes in different agro-ecological regions of India	This paper examines the performance of 37 watershed programmes in different agroecological regions of India. These programmes were implemented by different agencies, and results showed that these programmes had positive effects on different biophysical and socioeconomic variables (viz., groundwater rise, runoff reduction, soil erosion reduction, surface water resources, number of watersheds, affo…	afforestation;cropping systems;employment;erosion;erosion control;groundwater;institutions;runoff;social participation;surface water;water management;water resources;watershed management;watersheds;catchment areas;citizen participation;jobs;reafforestation;reforestation;water resource management;India;Commonwealth of Nations;Developing Countries;South Asia;Asia	2007	C. A. R. R. Rao, Y. V. R.;Sastry, G.;Ramakrishna, Y. S.	Indian Journal of Dryland Agricultural Research and Development	Central Research Institute for Dryland Agriculture	Journal Article	cab	545	36	1	AESS	0	0	0	0	0	0	0	0	1	1	3	4	0	0	1	1	0	0	0	0	1	1	0	0	0	0		4	5	socioeconomic, institution, participa, social	1	1	econo	1	1	implemented	36
Socio-economic analysis of artisanal fishing in the South Agro-ecological zone of Delta State, Nigeria	This study was conducted to examine the effects of socioeconomic factors on artisanal fish output in the south agroecological zone of Delta State, Nigeria. Data were obtained from 198 small-scale fishermen. The results showed that average fixed costs and average variable costs were Naira 116 005.14/fisher/year and Naira 181 877.56/fisher/year, respectively. Fishing crafts and gears accounted for …	agroecological zones;catch composition;economic analysis;family size;fishing;fishing gear;fishing vessels;fixed costs;mechanization;production costs;profitability;profits;socioeconomics;total costs;variable costs;socioeconomic aspects;subsaharan Africa;Africa South of Sahara;Nigeria;ACP Countries;Anglophone Africa;Africa;Commonwealth of Nations;Developing Countries;West Africa	2007	O. E. O. Inoni, W. J.	Agricultura Tropica et Subtropica	Institute of Tropical and Subtropical Agriculture, Czech University of Agriculture	Journal Article	cab	2046	50	1	AESS	0	0	0	0	0	0	2	2	3	5	1	2	1	1	3	4	1	3	0	0	0	0	1	1	0	0		5	9	-econo, socio, gender, labour, socioeconomic	3	8	econo, household, income	1	1	family	50
Monitoring and evaluation of soil conservation and watershed development projects	This book seeks to illustrate how monitoring and evaluation could be undertaken theoretically and how it has been undertaken in practice by various projects and development organizations in different agro-ecological and social conditions in the world. The country coverage is global including fast changing China and India with high income USA and Australia plus case studies from Latin America, Sou…	case studies;evaluation;information systems;monitoring;socioeconomics;soil conservation;watershed management;People's Republic of China;socioeconomic aspects;Southeast Asia;surveillance systems;United States of America;Africa;Australia;China;India;Latin America;South East Asia;USA;APEC countries;Australasia;Oceania;Commonwealth of Nations;Developed Countries;OECD Countries;Developing Countries;Ea…	2007	J. d. C. Graaft, J.;Sombatpanit, S.;Pieri, C.;Woodhill, J.		Science Publishers, Inc.	Book	cab	3570	66	1	AESS	0	0	1	1	0	0	0	0	3	3	1	2	0	0	5	6	2	3	0	0	0	0	1	1	1	1	social science	5	5	illustrate, social, socio, socioeconomic, theoretic	5	9	case stud, econo, income, intervention, organization	1	1	people	66
FFSs in translation: scaling up in name, but not in meaning	This article examines the erosion of the Farmer Field School (FFS) methodology from the time it was first introduced in 1999 in Carchi, Ecaudor. An article in the Spanish edition of LEISA Magazine (Vol.19 No.1, June 2003) found a systematic erosion of the FFS methodology. As follow-up, between 2003 and 2006, many FFSs were observed and documented and meetings and workshops were held to identify r…	agricultural education;change;constraints;curriculum;educational reform;extension education;teaching methods;educational change;educational methods;Ecuador;Andean Group;Developing Countries;Latin America;America;South America;Threshold Countries	2007	M. S. Schut, S.	LEISA	Centre for Information on Low External Input and Sustainable Agriculture	Journal Article	cab	938	81	1	AESS	0	0	0	0	0	0	0	0	6	7	2	6	0	0	3	4	1	1	0	0	5	9	0	0	0	0		8	13	agraria, illustrate, learn, participa, school, social, education, reform	4	5	collective, innovation, transform, extension	5	9	knowledge, farmer, people, sustainab, systema	81
Grapevine (Vitis vinifera L.) landrace survey in the Portuguese regions of Douro and Colares	Despite the generally advanced nature of European agriculture, the continent retains a wealth of landrace diversity, but that diversity is increasingly threatened. This study of grapevine landrace diversity in two Portuguese regions (Douro and Colares) highlights their diversity and distribution// the factors influencing these parameters// and their germplasm conservation status. The survey invol…	conservation;correlation analysis;cultivars;economic analysis;genetic diversity;germplasm;grapes;heterogeneity;landraces;reviews;statistical analysis;surveys;wines;Vitaceae;Vitis;Vitis vinifera;cultivated varieties;statistical methods;Vitidaceae;Europe;Portugal;Vitales;eudicots;angiosperms;Spermatophyta;plants;eukaryotes;Community of Portuguese Language Countries;Developed Countries;European Unio…	2008	S. M. Cardoso, N.	Plant Genetic Resources Newsletter	International Plant Genetic Resources Institute (IPGRI)	Journal Article	cab	3944	25	1	AESS	0	0	0	0	0	0	0	0	2	2	0	0	0	0	2	2	1	1	0	0	2	4	1	1	0	0		2	2	interview, participa	2	3	econo, market	3	5	farmer, strateg, language	25
On agricultural ecological compensation from perspective of protecting farmers' interests	This paper analyses farmers' rights to compensation for ecological agriculture based on the perspective of peasants' rights to development and environment. The paper points out the significance of establishing an agro-ecological compensation mechanism and a legal path for realizing such rights. It also describes how to realize this agro-ecological compensation from a macro-view, meso-view, and mi…	agricultural development;agricultural policy;alternative farming;compensation;environmental policy;farmers' rights;legal rights;peasantry;sustainability;welfare economics;indemnification;People's Republic of China;China;APEC countries;Developing Countries;East Asia;Asia	2008	C. S. Li, JiangTing;Dong, FangFang	Research of Agricultural Modernization	Changsha Institute of Agricultural Modernization, Chinese Academy of Sciences	Journal Article	cab	778	26	1	AESS	0	0	0	0	0	0	0	0	1	1	2	3	1	1	1	1	1	1	1	1	2	3	4	4	0	0		2	4	peasant, polic	2	3	perspective, econo	4	8	farmer, legal, people, sustainab	26
Perception and use of climate forecast information amongst smallholder farmers in semi-arid Kenya	This study investigates perception and use of seasonal forecast and the influence of the 2004 October-December (OND) seasonal forecast on agricultural decision-making amongst smallholder farmers in semi-arid Kenya, in agro-ecological zones UM4 and LM5. Field surveys were conducted before and after the release of OND growing season climate forecast by the Kenya Meteorological Department (KMD) in 2…	climate;cultivars;decision making;farm management;farmers;forecasting;perception;planting date;rain;seasonal variation;semiarid zones;choice;cultivated varieties;rainfall;seasonal changes;seasonal fluctuations;subsaharan Africa;Africa South of Sahara;Kenya;ACP Countries;Anglophone Africa;Africa;Commonwealth of Nations;Developing Countries;East Africa	2008	C. W. S. Recha, C. A.;Makokha, G. L.;Kinuthia, R. N.	Asian Journal of Applied Sciences	Knowledgia Review	Journal Article	cab	3796	27	1	AESS	0	0	0	0	0	0	0	0	2	2	0	0	0	0	2	2	0	0	2	2	5	12	3	3	0	0		2	2	collaborat, polic	2	2	extension , market	5	17	farmer, perception, decision, perceive, strateg	27
Organic agriculture - the future opportunity for small producers in Popovo polje valley	Present activities have been implemented under the scope of the "Agricultural Development of Rural Communities in Eastern Herzegovina" project whose main objective is to create appropriate conditions for the integrated reactivation of the agriculture in the Popovo polje valley. Within this framework, two integrated pilot projects for the introduction of organic agriculture have been carried out c…	agricultural development;economic development;extension;investment;marketing;medicinal plants;natural resources;onions;organic farming;plantations;potatoes;profitability;profits;regional development;resource management;rural communities;rural development;small farms;training;vegetables;Allium;Allium cepa;plants;Solanum tuberosum;advisory services;capital outlay;drug plants;eco-agriculture;ecologi…	2008	G. P. Radovanović, G. B.	Agronomski Glasnik	Hrvatsko Agronomsko Društvo	Journal Article	cab	881	28	1	AESS	0	0	0	0	0	0	0	0	1	1	1	1	0	0	4	6	4	5	0	0	2	4	0	0	0	0		1	2	marketing	6	11	market , price, rural, training, econo, extension	2	4	farmer, implemented	28
Farmers' perception of suitable upland 'Ahu' rice varieties in Assam	Farmers' perception of suitability criteria for direct seeded upland 'Ahu' rice varieties with emphasis on the role played by ethno-cultural settings through application of various Participatory Rural Appraisal (PRA) tools and experimentation in the farmers' field was studied. It indicated that any upland 'Ahu' rice variety to be acceptable to the farmers of the study area should be high yielding…	cultivars;farmers' attitudes;perception;rice;Oryza;Oryza sativa;cultivated varieties;paddy;Assam;India;Poaceae;Poales;commelinids;monocotyledons;angiosperms;Spermatophyta;plants;eukaryotes;Commonwealth of Nations;Developing Countries;South Asia;Asia	2008	P. K. S. Pathak, K. K.	Oryza	Association of Rice Research Workers, Central Rice Research Institute	Journal Article	cab	4199	29	1	AESS	0	0	0	0	0	0	0	0	2	4	1	1	0	0	1	1	0	0	2	2	2	6	2	2	0	0		3	5	ethno, participa, attitude	1	1	rural	2	10	farmer, perception	29
Anti-erosion struggle and socio-economic constraints in the savannah region of Northern Togo	Erosion constitutes one of the most active factors of natural resource degradation in the Northern Togo Savannah Region, which by itself represents 54.2% of the seriously affected lands of the country. The anti-erosion struggle initiated some 10 years ago has ever since mobilized a spectrum of techniques, that is to say mechanical and biological means, requiring financial resources as well as cha…	erosion;erosion control;grasslands;land use;savannas;socioeconomics;soil conservation;socioeconomic aspects;subsaharan Africa;Africa South of Sahara;Togo;ACP Countries;Francophone Africa;Africa;Least Developed Countries;Developing Countries;West Africa	2008	Y. L. Lalle	Sécheresse	John Libbey Eurotext	Journal Article	cab	4578	30	1	AESS	0	0	0	0	0	0	2	2	2	4	1	2	1	1	2	3	1	2	0	0	0	0	0	0	0	0		3	8	-econo, socio, socioeconomic	2	6	econo, financ	0	0		30
Evaluating inland valley agro-ecosystems in Ghana using a multi-scale characterization approach	As part of measures for improving the productive capacities of inland valley systems for rice-based cropping systems, a published multi-scale characterization approach was used in Ghana to assess the constraints and variables which must be understood before agronomic interventions are made. Macro, reconnaissance, semidetailed and detailed levels of characterization at their respective scales were…	agroecological zones;crop production;cropping systems;geographical information systems;hydrology;rice;socioeconomics;soil properties;valleys;watersheds;Oryza;Oryza sativa;catchment areas;geographic information systems;GIS;paddy;socioeconomic aspects;subsaharan Africa;Africa South of Sahara;Ghana;Poaceae;Poales;commelinids;monocotyledons;angiosperms;Spermatophyta;plants;eukaryotes;ACP Countries;An…	2008	L. T. M. Narteh, M.;Otoo, E.;Andah, W.;Asubonteng, K. O.	Ghana Journal of Agricultural Science	Council for Scientific and Industrial Research	Journal Article	cab	2064	30	1	AESS	0	0	0	0	0	0	0	0	2	2	1	2	0	0	2	3	1	2	0	0	0	0	0	0	0	0		3	4	-econo, socio, socioeconomic	2	5	econo, intervention	0	0		30
Preliminary evaluation of improved banana varieties in Mozambique	Banana (Musa spp.) production in Mozambique is largely confined to the Cavendish variety that is eaten as a dessert. On the other hand, banana is a staple food crop in many countries in sub-Saharan Africa. The introduction of a range of high yielding and disease resistant cooking and dessert varieties in Mozambique could play a potential role in ensuring food security and raising incomes of milli…	bananas;crop quality;crop yield;cultivars;farmers' attitudes;variety trials;vigour;Musa;cultivated varieties;subsaharan Africa;vigor;Africa South of Sahara;Mozambique;Musaceae;Zingiberales;commelinids;monocotyledons;angiosperms;Spermatophyta;plants;eukaryotes;Commonwealth of Nations;Community of Portuguese Language Countries;Least Developed Countries;Developing Countries;Portuguese Speaking Afric…	2008	A. T. R. Uazire, C. M.;Mussane, C. R. B.;Pillay, M.;Blomme, G.;Fraser, C.;Staver, C.;Karamura, E.	African Crop Science Journal	African Crop Science Society	Journal Article	cab	3185	33	1	AESS	0	0	0	0	0	0	0	0	2	2	1	1	0	0	2	2	0	0	0	0	2	5	2	2	0	0		3	3	agraria, participa, attitude	2	2	food security, income	3	7	farmer, security, language	33
Subsidised fertilizer: two views	This article discusses the divergent views on subsidizing access to fertilizers. National efforts in Africa, Malawi, Kenya and Tanzania show that the voucher system provides farmers with additional purchasing power to acquire seeds and fertilizer. Furthermore, building agro-dealer networks makes it possible for farmers to obtain these inputs at their doorsteps. However, it is argued that dependin…	fertilizers;food security;organic fertilizers;politics;subsidies;fertilisers;Nyasaland;subsaharan Africa;Africa South of Sahara;Malawi;ACP Countries;Anglophone Africa;Africa;Commonwealth of Nations;East Africa;Least Developed Countries;Developing Countries;SADC Countries	2008	R. D. Bezner-Kerr, L.;Lobe, K.	LEISA	Centre for Information on Low External Input and Sustainable Agriculture	Journal Article	cab	4742	38	1	AESS	0	0	0	0	0	0	0	0	2	2	1	1	0	0	6	8	1	1	0	0	4	13	2	2	0	0		2	3	argue, politic	6	9	power, commod, food security, market , price, training	4	15	farmer, law, security, village	38
Today's rural vision: emergent approaches to its revaluation	A theoretical and conceptual review is carried out on the processes involved in the re-conceptualization of the countryside, during the past three decades, under the new-rurality framework. Initially, theoretical approaches to territorial and local development are examined in order to discuss the importance of revaluating the rural world, starting from the territory, as a socially constructed spa…	institutions;organizations;quality;resources;rural areas;rural development	2008	L. A. S. Noriero Escalante, M.;Torres Carral, G.;Ramírez Miranda, C. A.	Revista de Geografia Agricola	Universidad Autónoma Chapingo	Journal Article	cab	5002	40	1	AESS	0	0	0	0	0	0	0	0	3	5	1	1	1	1	4	6	2	3	0	0	4	5	0	0	0	0		3	6	institution, social, theoretic	4	10	rural, econo, organization, territorial	4	5	knowledge, family, strateg, sustainab	40
Kenya's agricultural dilemma: thriving green crops with no economic impact	This paper highlights the fact that 80% of Kenya's land area consists of agro-ecologically less favoured areas (LFAs) and that economic development impacts are not homogeneously spread even among the agriculturally favoured areas. It is argued that there is a need for targeted government policies aimed at addressing provision of adequate infrastructure, efficient credit and marketing institutions…	agricultural development;agricultural policy;development policy;government policy;less favoured areas;rural development;less favored areas;low income areas;problem areas;subsaharan Africa;Africa South of Sahara;Kenya;ACP Countries;Anglophone Africa;Africa;Commonwealth of Nations;Developing Countries;East Africa	2008	M. O. Odhiambo	Rural 21	DLG-Verlag	Journal Article	cab	781	41	1	AESS	0	0	0	0	0	0	0	0	4	5	1	3	1	1	1	3	2	2	0	0	0	0	0	0	0	0		4	8	argue, institution, marketing, polic	3	6	econo, income, rural	0	0		41
Dynamics and adaptation of periurban agroforestry systems in North-west Amazonia	Urbanisation in Brazil's Amazonian region is not only occurring along pioneer fronts. In remote regions, many Amerindian groups are beginning to settle in towns, transforming their production systems as they do so. Taking a periurban zone in north-west Amazonia as an example, we investigate the agro-economic factors and land use practices that may account for the relative resilience of the forest…	agroforestry systems;cassava;economic viability;innovation adoption;innovations;land use;natural resources;resource management;urbanization;Manihot esculenta;adoption of innovations;manioc;tapioca plant;urbanisation;Amazonia;Brazil;Manihot;Euphorbiaceae;Malpighiales;eudicots;angiosperms;Spermatophyta;plants;eukaryotes;South America;America;Community of Portuguese Language Countries;Developing Cou…	2008	L. Eloy	Bois et Forets des Tropiques	CIRAD-Forêt	Journal Article	cab	2706	41	1	AESS	0	0	0	0	0	0	0	0	2	3	0	0	1	1	6	11	2	4	0	0	1	2	3	4	0	0		2	3	-econo, capitalis	7	16	urban , econo, market , perspective, territorial, transform, innovation	4	6	garden, adoption, language, urbaniz	41
Addressing the condition for getting out of poverty	This study examines how a local development programme run by the non-governmental organization, AS-PTA, in Brazil, allowed for diversity in the social situations where they work// how they can take this diversity into account when seeking to involve and empower the poorest families// and how an agreocological focus and a gender approach help these families overcome poverty in a semi-arid region. …	agricultural development;community development;community involvement;development programmes;diversity;empowerment;family farms;innovations;non-governmental organizations;rural development;development programs;ecological agriculture;family farming;NGOs;nongovernmental organizations;poverty alleviation;Brazil;Community of Portuguese Language Countries;Developing Countries;Latin America;America;Sout…	2008	S. G. d. P. Almeida, P.;Freire, A. G.;Silveira, L.	LEISA	Centre for Information on Low External Input and Sustainable Agriculture	Journal Article	cab	857	43	1	AESS	0	0	0	0	0	0	0	0	3	3	1	1	1	1	5	6	4	5	0	0	3	3	3	5	0	0		3	4	empower, gender, social	5	12	poverty, income, innovation, organization, rural	4	8	family, governmental, implementing, language	43
Building grower-consumer alliances for confronting the coffee crisis	This paper focuses on an alternative coffee business model known as "Fairtrade-Direct", initiated by the Community Agroecology Network (CAN), a US-based non-profit organization. There are two models of Fairtrade-Direct. Taking advantage of Costa Rica's dependable mail system and the capacity to roast coffee locally, CAN helped the Agua Buena co-operative set up a system to send roasted and packag…	apprenticeship;coffee;direct marketing;ethical marketing;exports;inservice training;participation;Coffea;Salvador;Costa Rica;El Salvador;Nicaragua;Rubiaceae;Gentianales;eudicots;angiosperms;Spermatophyta;plants;eukaryotes;CACM;Central America;America;Developing Countries;Latin America;Threshold Countries	2008	R. S. Jaffe, D.;Shattuck, A.	LEISA	Centre for Information on Low External Input and Sustainable Agriculture	Journal Article	cab	3025	43	1	AESS	0	0	0	0	0	0	0	0	3	4	3	4	0	0	2	3	1	1	0	0	2	2	0	0	0	0		4	8	direct market, education, marketing, participa	3	4	market , organization, training	2	2	farmer, researcher	43
Organic agriculture: characterization of its producer at the city of Cajazeiras-PB	The objective of this study was to characterize the profile of organic agricultural producers in the county of Cajazeiras, Paraiba, Brazil. The research took place from 3 March to 30 April 2008. The sample consisted of 15 family producers, involving a total of 87 people. Rural areas where the production take place were visited// a questionnaire was used to assess the socio-economic features as we…	constraints;family farms;farmers;marketing;organic farming;small farms;socioeconomics;eco-agriculture;ecological agriculture;family farming;organic culture;socioeconomic aspects;Brazil;Paraiba;Community of Portuguese Language Countries;Developing Countries;Latin America;America;South America;Threshold Countries	2008	S. F. B. Vásquez, J. D. de S.;Silva, M. de F. P. da	Revista Verde de Agroecologia e Desenvolvimento Sustentável	CEFET - Limoeiro - Ce	Journal Article	cab	3972	45	1	AESS	0	0	0	0	0	0	0	0	2	2	2	3	0	0	3	3	1	2	0	0	3	5	3	4	0	0		4	5	-econo, socio, marketing, socioeconomic	3	5	econo, question, rural	4	9	family, farmer, people, language	45
Scientific basis for banana cultivar proportions on-farm in East Africa	Banana (Musa spp.) production and diversity in the East African region, has been on the decline for the last 20 years due to both abiotic and biotic problems. There has been an ecological and socio-economic imbalance in the East African Highland banana (Musa AAA-EA) growing systems due to this decline. However, farmers have been growing these bananas in cultivar mixtures, a practice which ensures…	bananas;cultivars;farmers' attitudes;genetic diversity;indigenous knowledge;selection criteria;Musa;cultivated varieties;subsaharan Africa;Africa South of Sahara;East Africa;Musaceae;Zingiberales;commelinids;monocotyledons;angiosperms;Spermatophyta;plants;eukaryotes;Africa	2008	G. K. Nantale, E. K.;Karamura, D. A.;Karamura, E.;Soka, G.	African Crop Science Journal	African Crop Science Society	Journal Article	cab	3187	58	1	AESS	0	0	0	0	0	0	0	0	5	5	1	1	0	0	2	2	0	0	0	0	4	6	2	2	0	0		6	6	-econo, ethno, interview, participa, socio, attitude	2	2	econo, rural	4	8	knowledge, farmer, perception, sustainab	58
Agriculture at a crossroads: a summary of the IAASTD findings	This article discusses the findings of the first international assessment of agricultural knowledge, science and technology for development (IAASTD) which was co-sponsored by FAO, GEF, UNDP, UNEP, UNESCO, WHO and the World Bank and approved by 57 governments in April 2008. A total of 400 natural and social scientists, biologists and economists, biotechnologists and anthropologists from all region…	agricultural development;agricultural policy;agricultural production;agricultural sciences;agricultural situation;assessment;development programmes;food production;food security;hunger;knowledge;sustainability;technology;food prices;animal production;private sector;development programs;poverty alleviation	2008	P. Mulvany	Agriculture for Development	Tropical Agriculture Association	Journal Article	cab	767	78	1	AESS	0	0	0	0	0	0	0	0	6	7	1	1	0	0	7	7	3	3	0	0	5	7	2	2	0	0		6	8	anthropolog, argue, engage, institution, polic, social	8	10	power, commod, econo, food system, poverty, price, rural, food security	6	9	knowledge, farmer, people, societ, sustainab, security	78
Environment and society: reflections about agroecology	The present article offers reflections about environment and society, from the perspective of agroecology. Starting from the idea of co-evolution between social systems and environmental systems, a critique is made of scientific reductionism, which is the origin of a series of environmental problems, with the modernization of agriculture as one of its faces. Agroecology presents itself as a new a…	agricultural development;environment;family farms;human ecology;rural development;sustainability;man;family farming;Homo;Hominidae;primates;mammals;vertebrates;Chordata;animals;eukaryotes	2009	F. R. Gavioli	REDD - Revista Espaço de Diálogo e de Desconexão	Grupo de Pesquisa Temático Trabalho e Traobalhadores with UNESP	Journal Article	cab	883	26	1	AESS	0	0	0	0	0	0	0	0	2	3	0	0	0	0	2	3	1	1	1	1	4	5	2	3	0	0		2	3	polic, social	2	4	perspective, rural	4	9	societ, family, moderniz, sustainab	26
Tradition and challenge of historical study on Albrecht Daniel Thaer and Johann Heinrich von Thünen	The important contribution to agricultural science by A. D. Thaer and J. H. v. Thünen is not a question that needs to be argued. This paper aims not only to survey the historical studies of these classics using quite new information after the reunion of the two Germanies, but also to discuss the current interpretations in view of sustainable agriculture by these classical models as a blueprint of…	agricultural economics;agricultural sciences;ecology;history;optimization;sustainability;traditions;Germany;Developed Countries;European Union Countries;OECD Countries;Western Europe;Europe	2009	T. Aikawa	Journal of Rural Economics	Agricultural Economics Society of Japan	Journal Article	cab	918	26	1	AESS	0	0	0	0	0	0	1	1	1	1	0	0	1	1	3	3	2	2	0	0	1	1	1	1	0	0		2	2	tradition , argue	3	6	histor, econo, question	1	2	sustainab	26
Development of sustainable ecological vegetable production systems in Matara district, Sri Lanka: an intervention approach	In Sri Lanka, most of the vegetable farmers apply modern agricultural techniques such as intensive land preparation methods, synthesized fertilizer, hybrid seeds, and agrochemicals. Ultimate results are high cost of production, environmental pollution, biodiversity reduction, habitat destruction and risks to human health and welfare. Sri Lankan people consume the fresh vegetables in their day-to-…	composts;crop production;crop yield;cultivation;diffusion of information;economic analysis;farmers' attitudes;income;soil conservation;sustainability;training;vegetables;workshops (programs);Ceylon;information dissemination;vegetable crops;Sri Lanka;Commonwealth of Nations;Developing Countries;South Asia;Asia	2009	K. M. C. L. Fernando, G.;Francis, C.;Subasinghe, S.;Weerakoon, L.	Tropical Agricultural Research	Postgraduate Institute of Agriculture (PGIA), University of Peradeniya	Journal Article	cab	3916	27	1	AESS	0	0	0	0	0	0	0	0	0	0	1	1	1	1	3	7	3	3	1	1	7	17	2	2	0	0		1	1	attitude	4	11	intervention, income, training, econo	7	20	sustainab, knowledge, farmer, modern , people, strateg, village	27
Crop suitability for Char areas of Nalbari district, Assam	A study was undertaken in Char areas of Nalbari district to identify and delineate different sub-agroecosystems using remote sensing and GIS techniques for effective crop diversification. Based on soil-site characteristics, hydrology, ground truth and socio-economic parameters, three agro-ecological sub-divisions viz., occasionally flood affected area (OFAA), annually flood affected area (AFAA), …	cauliflowers;crop production;crop yield;diversification;flooded land;garlic;geographical information systems;hydrology;onions;remote sensing;rice;socioeconomics;soil chemical properties;soil fertility;soil physical properties;soil properties;soil suitability;summer;Allium;Allium cepa;Allium sativum;Brassica oleracea var. botrytis;Brassicales;Oryza;Oryza sativa;Capparales;chemical properties of so…	2009	M. C. K. Talukdar, G. G.;Basumatary, A.;Das, A. K.	Agropedology	Indian Society of Soil Survey & Land Use Planning	Journal Article	cab	3607	27	1	AESS	0	0	0	0	0	0	0	0	2	2	1	2	0	0	1	2	1	2	0	0	0	0	0	0	0	0		3	4	-econo, socio, socioeconomic	1	4	econo	0	0		27
Experiences and research in the territory of Serra do Brigadeiro	This work was carried out to show research developed in the area of farming family in the territory of the region of Serra do Brigadeiro and surroundings, located in Zona da Mata, MG, Brazil. Since this is a region that has predominantly family farms with diversified production and trends to agroecology, and has a wealth of vegetation. The territorial policy aims to promote the development of the…	agricultural development;diversification;family farms;planning;regional development;regional policy;research;sustainability;family farming;studies;Brazil;Community of Portuguese Language Countries;Developing Countries;Latin America;America;South America;Threshold Countries	2009	W. d. M. L. Moura, P. C. de;Souza, M. R. de M.;Aspiazú, I.	Informe Agropecuario	Empresa de Pesquisa Agropecuária de Minas Gerais	Journal Article	cab	874	28	1	AESS	0	0	0	0	0	0	0	0	2	3	1	1	0	0	2	3	0	0	0	0	5	10	3	4	0	0		2	4	institution, polic	2	3	rural, territorial	6	14	family, farmer, strateg, sustainab, tourism, language	28
Policy instruments for ecosystem-service management in onion plantations in Otun River watershed, Colombia	The strengthening of decision-making processes related to the provision of ecosystem services in production systems depends on policy instruments well designed. Otun River watershed is an important source of water, among other ecosystem services, In this region, the main productive land use is onion cultivation. By means of a participative assessment, a system of policy instruments for agro-ecolo…	agricultural policy;ecosystem management;ecosystem services;environmental policy;non-market benefits;plantations;watersheds;Welsh onions;Allium fistulosum;catchment areas;Japanese bunching onions;Colombia;Allium;Amaryllidaceae;Asparagales;monocotyledons;angiosperms;Spermatophyta;plants;eukaryotes;Andean Group;Developing Countries;Latin America;America;South America	2009	S. L. P. L. Guzmán Vargas, M. T.	Recursos Naturales y Ambiente	Centro Agronómico Tropical de Investigación y Enseñanza	Journal Article	cab	1197	29	1	AESS	0	0	0	0	0	0	1	1	3	4	1	2	0	0	0	0	1	1	0	0	2	2	0	0	0	0		3	7	polic, institution, participa	1	1	market	2	2	decision, sustainab	29
Utilization and conservation of cucurbits diversity in sub-himalayan terai region of India	In northeast India, lots of cucurbits are grown with the use of rooftop, trellis, fence and tree support and pond bank and also over compost pit, latrine, yard and bamboo platform in home gardens. Those cucurbits are well adapted to the local climate, highly nutritious and contributing in the poverty reduction, household food security of rural people. Age old rural people, particularly women, too…	conservation;cultural control;fertilizers;indigenous knowledge;nutritive value;organic amendments;pest control;pesticides;pests;plant pests;rural areas;rural communities;species diversity;tastes;traditions;uses;Cucurbitaceae;fertilisers;nutritional value;quality for nutrition;India;Cucurbitales;eudicots;angiosperms;Spermatophyta;plants;eukaryotes;Commonwealth of Nations;Developing Countries;South…	2009	J. C. Jana	Green Farming	Dr. A. Hussain	Journal Article	cab	3946	30	1	AESS	0	0	0	0	0	0	0	0	1	1	0	0	0	0	6	11	1	2	0	0	3	8	1	1	0	0		1	1	attitude	6	13	food security, household, income, livelihood, poverty, rural	4	9	garden, people, security, knowledge	30
Communities and their agrobiodiversity: priorities for agriculture in Uttarakhand Himalaya, India	Poor scientific understanding of traditional farming systems and related socioeconomic issues seriously impede the identification of solutions for sustainable agricultural development in the Himalayan region. Traditional agrobiodiversity management plays a key role in coping with the uncertainties prevailing in the Himalaya. There is an urgent need to bring desirable changes in agricultural polic…	agricultural policy;agroecological zones;biodiversity;ecosystems;environmental management;losses;India;Commonwealth of Nations;Developing Countries;South Asia;Asia	2009	N. A. M. Farooquee, R. K.	Outlook on Agriculture	IP Publishing Limited	Journal Article	cab	1169	37	1	AESS	0	0	0	0	0	0	0	0	3	4	1	1	0	0	1	1	0	0	0	0	2	2	0	0	0	0		4	5	polic, social, socio, socioeconomic	1	1	econo	2	2	strateg, sustainab	37
The "saltus": a historical concept for a better understanding the relationships between agriculture and biodiversity today	The "saltus" is a concept found in French agrarian history and geography which refers to the use of uncultivated, non-forested communal land used for grazing agricultural livestock. The "saltus" thus stood in contrast to the "ager" (cultivated agricultural land) and the "silva" (forested land used for its wood resources). The idea of the saltus was however defined more on social terms (i.e. commu…	agricultural land;biodiversity;common lands;habitats;land use;nature conservation;rangelands;farmland;range pastures;France;Developed Countries;European Union Countries;Mediterranean Region;OECD Countries;Western Europe;Europe	2009	X. N. Poux, J. B.;Ramain, B.	Courrier de l'Environnement de l'INRA	Institut National de la Recherche Agronomique	Journal Article	cab	1093	38	1	AESS	0	0	0	0	0	0	0	0	4	6	0	0	1	1	1	2	0	0	0	0	3	4	0	0	0	0		4	6	agraria, labour, social, socio	1	3	histor	3	4	communal, farmer, perceive	38
Methodology for evaluating livelihood security of farm households in treated watersheds	In view of the importance of watershed programme for development of rainfed regions in India, a study was undertaken to evaluate livelihood security of farm households using multi-disciplinary tools and techniques. Sustainability indicators were constructed to evaluate livelihood security at household level in four treated micro-watersheds in four villages located in Telangana region of Andhra Pr…	crop yield;development programmes;geographical information systems;households;income;irrigation;land management;livelihoods;microwatersheds;organic carbon;soil conservation;soil fertility;soil organic matter;sustainability;water conservation;watershed management;watersheds;catchment areas;development programs;geographic information systems;GIS;organic matter in soil;rainfed farming;watering;Andhr…	2009	R. M. Kaushalya, U. K.;Sharma, K. L.;Gayatri, M.;Bhaskar, V.;Venkatravamma, K.;Kartik, P.	Indian Journal of Soil Conservation	Indian Association of Soil & Water Conservationists	Journal Article	cab	4139	38	1	AESS	0	0	0	0	0	0	0	0	3	4	0	0	2	2	3	7	3	3	1	1	5	9	1	1	0	0		3	4	disciplinary, illustrate, institution	3	12	household, livelihood, income	5	11	security, adoption, farmer, sustainab, village	38
Dynamics of new rice technologies in subsistence agriculture: the case of rice in the forest zone of Cote d'Ivoire	A retrospective analysis was undertaken on the introduction and spread models of new improved rain fed rice varieties in Côte d'Ivoire. Several constraints stand on the way to the adoption of these farming technologies. The approach is illustrated through experiments undertaken for nearly 30 years in Gagnoa and Saïoua areas, located in the forest zone in Centre-West Côte d'Ivoire. Several raisons…	crop yield;crosses;cultivars;food security;forests;hybrids;imports;interspecific hybridization;non-governmental organizations;policy;price policy;prices;rice;technology transfer;Oryza;Oryza glaberrima x Oryza sativa;Oryza sativa;cultivated varieties;Ivory Coast;NERICA;NGOs;nongovernmental organizations;paddy;subsaharan Africa;Africa South of Sahara;Cote d'Ivoire;Poaceae;Poales;commelinids;monocot…	2009	S. D. Doumbia, E. M.;Keli, J. Z.	Agronomie Africaine	Association Ivoirienne des Sciences	Journal Article	cab	4136	39	1	AESS	0	0	0	0	0	0	0	0	3	4	1	2	0	0	4	4	3	5	0	0	2	3	2	3	0	0		3	6	illustrate, learn, polic	4	9	econo, food security, organization, price	3	6	adoption, security, governmental	39
Agroecology as a basis for the development of family farming	A study was conducted to propose the construction of collective knowledge as a mean of promoting sustainable development in communities of farmers in Brazil, based in agroecology as an alternative. Principles of construction and the role of education and institutions in this process were discussed, pointing out the importance of food security at the family, society and national levels. Finally so…	agricultural development;ecology;family farms;food security;knowledge;sustainability;family farming;Brazil;Community of Portuguese Language Countries;Developing Countries;Latin America;America;South America;Threshold Countries	2009	P. C. d. M. Lima, W. de M.;Reigado, F. R.;Santos, J. dos	Informe Agropecuario	Empresa de Pesquisa Agropecuária de Minas Gerais	Journal Article	cab	877	40	1	AESS	0	0	0	0	0	0	0	0	3	3	0	0	0	0	3	4	1	1	1	1	6	6	4	5	0	0		3	3	education, institution, social	3	5	collective, econo, food security	7	12	family, knowledge, farmer, security, societ, sustainab, language	40
Impacts and tensions partnership the settlements in the Araraquara-SP with sugar's agribusiness	The controversial presence of sugar cane on rural settlements in the latest years demands a careful reflection on its interference over the settlers' way of life and in the relation between settlements and dynamics of regional development. The presence of sugar cane on settlements has originated internal conflicts and not consensual discussions over time about the past/present/future of these exp…	agribusiness;alcohols;food production;food security;policy;rural development;rural settlement;settlement;sugar;sugarcane;Saccharum;Saccharum officinarum;sedentarization;Brazil;Sao Paulo;Poaceae;Poales;commelinids;monocotyledons;angiosperms;Spermatophyta;plants;eukaryotes;Community of Portuguese Language Countries;Developing Countries;Latin America;America;South America;Threshold Countries	2009	V. L. S. B. A. Ferrante, L. M. de M. C.	Ceres	Editora UFV, Universidade Federal de Viçosa	Journal Article	cab	709	41	1	AESS	0	0	0	0	0	0	1	1	4	7	2	3	0	0	2	3	2	3	0	0	2	2	2	2	0	0		4	11	settlement, polic, social, theoretic	2	6	food security, rural	3	4	discussion, security, language	41
Technical efficiency across agro-ecological zones in Ethiopia: the impact of poverty and asset endowments	Currently, Ethiopia focuses on agriculture so that it can spur growth in other sectors of the economy. In order to help policy makers understand factors affecting agriculture, studies on efficiency are important. Especially, the impact of poverty and asset endowments could be highly pronounced in an agrarian country such as Ethiopia. In this regard, the objectives of this study are two fold: to i…	agricultural production;agroecological zones;assets;efficiency;geographical variation;poverty;production economics;Abyssinia;economics of production;subsaharan Africa;Africa South of Sahara;Ethiopia;ACP Countries;East Africa;Africa;Least Developed Countries;Developing Countries	2009	B. A. N. Alemu, E. A.;Bolland, H.	Agricultural Journal	Medwell Publishing	Journal Article	cab	1230	42	1	AESS	0	0	0	0	0	0	0	0	3	4	0	0	1	1	6	8	2	3	0	0	0	0	0	0	0	0		3	4	agraria, education, polic	6	12	poverty, power, econo, financ, household, market	0	0		42
TRFK embraces the concept of participatory crop improvement: collaboration of farmers and breeder	Participatory Crop Improvement (PCI) emerged during the past decade as an alternative plant breeding approach for developing countries in response to the recognition that conventional breeding of the formal institutions had brought little significant crop improvement to small-scale farmers in agro-ecologically and socio-economically marginal and variable environments. The success of the reported …	farmers;farming systems research;on-farm production;participation;plant breeding;selection criteria;small farms;tea;Camellia sinensis;farmer participatory research;subsaharan Africa;Third World;Underdeveloped Countries;Africa South of Sahara;Developing Countries;Kenya;Camellia;Theaceae;Ericales;eudicots;angiosperms;Spermatophyta;plants;eukaryotes;ACP Countries;Anglophone Africa;Africa;Commonwealt…	2009	S. M. M. Kamunya, R. C.	TRFK Quarterly Bulletin	Tea Research Foundation of Kenya	Journal Article	cab	4691	44	1	AESS	0	0	0	0	0	0	2	2	5	6	1	2	0	0	1	1	0	0	1	1	1	3	1	2	0	0		5	10	collaborat, participa, -econo, institution, socio	1	1	econo	1	6	farmer	44
Managing soils in Sub-Saharan Africa: challenges and opportunities for soil and water conservation	In this 21st century, agriculture continues to be an important sector for sustainable development and poverty reduction in Sub-Saharan Africa. Research indicates that 1% growth in this sector translates into 2.5% growth in income for the poor people in the region. However, such growth is still low and per capita food production has been insufficient and decreasing over time because it is based on…	climate;degradation;extraction;farmers;harvesting;income;land degradation;land management;land resources;land use;markets;policy;poverty;prices;productivity;rehabilitation;research;socioeconomics;soil;soil conservation;sustainability;utilization;water conservation;water harvesting;man;precipitation trapping;runoff collection;socioeconomic aspects;studies;Africa;Homo;Hominidae;primates;mammals;ver…	2009	M. M. B. Tenywa, M.	Journal of Soil and Water Conservation	Soil and Water Conservation Society	Journal Article	cab	3797	52	1	AESS	0	0	0	0	0	0	0	0	3	3	2	3	0	0	5	6	4	5	0	0	5	7	2	2	0	0		4	6	-econo, polic, socio, socioeconomic	5	11	econo, extension , income, poverty, price	5	9	adoption, farmer, people, societ, sustainab	52
The relationship between social factors and the poverty experienced by farming households in Borno State, Nigeria	Many social characteristics of households relates to the poverty experienced by households. Hence, this study examined the poverty profile and social factors that relate with it among the farming households in Borno State, Nigeria. Using multistage sampling technique, 360 farming households were randomly sampled from 12 villages spread across six Local Government Areas of the three agro-ecologica…	agricultural households;household expenditure;poverty;sociology;social aspects;subsaharan Africa;Africa South of Sahara;Nigeria;ACP Countries;Anglophone Africa;Africa;Commonwealth of Nations;Developing Countries;West Africa	2009	P. V. A. Kwaghe, P. S.;Ja'afaru-Furo, M. R.	Global Journal of Agricultural Sciences	Bachudo Science Co. Ltd.	Journal Article	cab	1006	55	1	AESS	0	0	0	0	0	0	1	1	4	6	1	1	2	2	4	29	2	3	0	0	3	3	0	0	0	0		5	8	social, cooperat, education, polic, socio	4	34	household, poverty, extension , question	3	3	family, societ, village	55
Agricultural extension and rural environment: focus on water resource influencing lives and livelihood	Agricultural extension with its basic philosophies, scope, principles and applications strive to support the existing rural environment and livelihoods. Farming systems vary with agro-ecological conditions and no single intervention will work as a magical cure for improving farm productivity. Revival of agricultural dynamism calls for corrective steps to deal with the near collapse of the extensi…	agricultural development;extension;livelihoods;rural environment;sustainability;water harvesting;water resources;advisory services;extension activities;precipitation trapping;runoff collection;Haryana;India;Maharashtra;Rajasthan;Commonwealth of Nations;Developing Countries;South Asia;Asia	2010	G. K. Achala, P. N.;Punam, Tiwari	Indian Research Journal of Extension Education	Society of Extension Education	Journal Article	cab	887	15	1	AESS	0	0	0	0	0	0	0	0	0	0	0	0	3	3	4	6	3	3	0	0	3	3	1	1	0	0		0	0		4	12	extension , livelihood, rural, intervention	3	4	people, sustainab, village	15
The role of farmers in biodiversity conservation of maize landraces through farming systems in Kenya	Maize is a major Kenyan crop that contributes greatly to food and livelihood security. About 90% of Kenya's population depends on corn for their income. Small-scale farmers account for 75% of Kenya's total maize production. Maize accounts for 3% of Kenya's GDP and 25% of agricultural employment. Average yields are far below the regional level, creating serious food deficits, especially when rain …	biodiversity;conservation;cooking quality;crop quality;crop yield;crosses;cultivars;disease resistance;drought resistance;evolution;farmers;farming systems;food security;genes;hybrids;landraces;maize;maturation;new cultivars;pathogens;plant diseases;plant genetic resources;plant pathogens;Zea mays;agricultural systems;corn;cultivated varieties;drought tolerance;phytopathogens;quality for cooking;…	2010	B. M. Mwololo	Journal of Developments in Sustainable Agriculture	Agricultural and Forestry Research Center	Journal Article	cab	3303	26	1	AESS	0	0	0	0	0	0	0	0	1	1	0	0	0	0	5	6	1	1	1	1	3	10	2	2	0	0		1	1	participa	5	7	econo, food security, income, livelihood, rural	3	13	farmer, security, sustainab	26
Agroecology: strategic basis for food safety	This paper brings together some comments on the strategy of agroecology and the agroecological principles to guarantee the food sovereignty of communities. It brings some conceptual elements of the theme and highlights the key debates in relation to hunger in the world and the failure of the Green Revolution, which was considered in the 1970s as a means to end food shortage in the world but faile…	agricultural development;ecology;food security;green revolution;hunger;systems approach	2010	J. S. Silva	Revista Verde de Agroecologia e Desenvolvimento Sustentável	CEFET - Limoeiro - Ce	Journal Article	cab	879	27	1	AESS	0	0	1	1	0	0	0	0	1	1	0	0	0	0	1	1	1	1	1	1	3	4	1	1	1	1	sovereign	1	1	reform	2	2	income, food security	3	6	strateg, knowledge, security	27
Productive zoning Cañera in Huasteca Potosina, Mexico	The geographic information system (GIS) and remote sensing (RS) are the most important tools to implement high efficient management of modernization and agro-ecological zoning of sugarcane, Saccharum officinarum, production. The objective of this research was to evaluate the spatial distribution and characterize the level of productivity of sugarcane crop in Huasteca Potosina area in San Luis de …	canopy;databases;geographical information systems;land use;policy;precision agriculture;remote sensing;spatial distribution;sugarcane;vigour;Saccharum;Saccharum officinarum;data banks;geographic information systems;GIS;leaf canopy;precision farming;site specific crop management;vigor;Mexico;Poaceae;Poales;commelinids;monocotyledons;angiosperms;Spermatophyta;plants;eukaryotes;APEC countries;Develo…	2010	N. G. M. Aguilar-Rivera, G.;Contreras Servin, C.;Fortanelli Martínez, J.	Agronomía Tropical (Maracay)	Instituto Nacional de Investigaciones Agricolas (INIA)	Journal Article	cab	3517	27	1	AESS	0	0	0	0	0	0	0	0	3	3	1	1	0	0	0	0	0	0	0	0	3	3	0	0	0	0		3	4	implement , institution, polic	0	0		3	3	initiative, moderniz, systema	27
Practices and constraints in bambara groundnuts production, marketing and consumption in the Brong Ahafo and Upper-East Regions of Ghana	A study was undertaken to understand the practices and major constraints in bambara groundnut production, marketing and consumption in the Brong Ahafo (Transition) and Upper East (Guinea Savannah) Regions of Ghana. A total of 200 bambara producers, 33 marketers and 68 consumers were randomly chosen and interviewed from the Brong Ahafo and the Upper East Regions of Ghana. Three bambara groundnut g…	colour;consumer preferences;consumption;crop production;crop quality;farmers' attitudes;groundnuts;marketing;seed size;seeds;Arachis hypogaea;color;peanuts;subsaharan Africa;Africa South of Sahara;Ghana;West Africa;Arachis;Papilionoideae;Fabaceae;Fabales;eudicots;angiosperms;Spermatophyta;plants;eukaryotes;ACP Countries;Anglophone Africa;Africa;Commonwealth of Nations;Developing Countries	2010	J. N. A.-D. Berchie, H. K.;Dankyi, A. A.;Plahar, W. A.;Nelson-Quartey, F.;Haleegoah, J.;Asafu-Agyei, J. N.;Addo, J. K.	Journal of Agronomy	ANSInet, Asian Network for Scientific Information	Journal Article	cab	3855	28	1	AESS	0	0	0	0	0	0	1	1	2	2	2	2	0	0	1	1	0	0	0	0	1	4	1	1	0	0		3	5	marketing, interview, attitude	1	1	question	1	5	farmer	28
Institutional dilemma and constructing harmonious mechanism of interests on agricultural ecological compensation mechanism	The harmony of interests is the basis for harmonious development of human society, and it is the key to overall development of social integration. Agro-ecological compensation has the value basis of ecological interests, economic interests, regional interests, urban and rural interests and the harmony of society interests. But the ecological compensation mechanism in China have some institutional…	constraints;stakeholders;People's Republic of China;China;APEC countries;Developing Countries;East Asia;Asia	2010	F. C. Zhang, Jun	Research of Agricultural Modernization	Changsha Institute of Agricultural Modernization, Chinese Academy of Sciences	Journal Article	cab	3979	28	1	AESS	0	0	0	0	0	0	1	1	2	2	0	0	0	0	3	3	0	0	0	0	2	3	2	2	0	0		2	3	institution, social	3	3	econo, rural, urban	3	5	societ, stakeholder, people	28
Teaching teachers: agroecology in Argentina	This paper reports on a group of university researchers that has been working on an agricultural education model designed to meet the many challenges facing Argentinean agriculture. Rather than just adding "green content" to the existing curriculum, working with the teachers in rural secondary schools in the province of Buenos Aires is showing very promising results.	agricultural education;cooperation;curriculum;secondary education;sustainability;Argentina;Developing Countries;Latin America;America;South America;Threshold Countries	2010	S. J. F. Sarandón, C. C.	Farming Matters	Centre for Information on Low External Input and Sustainable Agriculture	Journal Article	cab	940	29	1	AESS	0	0	0	0	0	0	0	0	2	2	2	3	0	0	1	1	0	0	0	0	1	1	1	1	0	0		3	5	education, school, cooperat	1	1	rural	2	2	researcher, sustainab	29
Agro-ecological zoning, production and management for growing oil palm in the Amazon	This book is the result of the supporting action to the Amazon in Brazil to create a scientific basis for biofuel production in remote border regions. This action includes agro-ecological zoning to identify land with potential for cultivation of oil palm in deforested areas, develop methods for the rapid spread of the best hybrids and implement a pilot project of family farming. This book is divi…	agricultural land;bioenergy;biofuels;biomass production;crosses;cultivation;energy sources;enterprises;family farms;fatty oil plants;hybrids;land management;oil palms;oil plants;oilseed plants;pathogens;plant disease control;plant diseases;plant pathogens;plant viruses;precision agriculture;remote sensing;renewable energy;renewable resources;rural communities;social activities;sustainability;zoni…	2010	A. M. Ramalho Filho, P. E. F. da;Freitas, P. L. de;Teixeira, W. G.		Embrapa Solos	Book	cab	1094	29	1	AESS	0	0	0	0	0	0	0	0	2	2	1	1	0	0	2	2	1	1	0	0	6	8	3	4	0	0		2	3	implement , social	2	3	econo, rural	7	12	knowledge, adoption, discussion, family, strateg, sustainab, language	29
The Green Revolution: history, impact and future	The book examines the direction of agriculture as it evolves in the 21st century and the new technologies which will be needed. Once the science of modern agriculture considered in the first 6 chapters was in place, traditional agriculture started to change in the early years of the 20th century as described in chapter 7, with reference to 3 major crop plants (maize, sugarcane and potato). Chapte…	agriculture;crop production;crop quality;crop yield;cultivars;dwarf cultivars;green revolution;high yielding varieties;history;maize;potatoes;rice;sugarcane;varieties;wheat;Oryza;Oryza sativa;Saccharum;Saccharum officinarum;Solanum tuberosum;Triticum;Triticum aestivum;Zea mays;corn;cultivated varieties;Formosa;HYV;paddy;Third World;Underdeveloped Countries;Developing Countries;Japan;Mexico;Philip…	2010	H. K. Jain		Studium Press LLC	Book	cab	1559	30	1	AESS	0	0	0	0	0	0	0	0	3	3	0	0	1	1	0	0	1	1	0	0	3	3	0	0	0	0		3	3	collaborat, disciplinary, institution	1	2	histor	3	3	farmer, modern , people	30
Creating movement and momentum - a reflective piece on NGO sustainable agriculture support to farmers in east and southern Africa	Focusing on the Participatory Ecological Land Use Management Network (PELUM), this paper describes the rise of agroecological approaches in East and Southern Africa in response to the failure of state-led, industrial, and conventional projects for agricultural development. The influence of smallholder movements and the growing threat of GMOs led many members of PELUM to engage in more agrarian ad…	agricultural development;alternative farming;farmers' associations;non-governmental organizations;participation;small farms;sustainability;farmers' circles;NGOs;nongovernmental organizations;subsaharan Africa;Africa South of Sahara;East Africa;Southern Africa;Africa	2010	J. Wilson	Journal of Peasant Studies	Routledge, Taylor & Francis	Journal Article	cab	834	34	1	AESS	0	0	0	0	0	0	0	0	3	4	1	1	1	1	1	2	1	2	2	2	2	3	3	5	0	0		3	5	agraria, engage, participa	2	5	movement, organization	4	10	farmer, sustainab, societ, governmental	34
Reading the agricultural landscape in a river basin: integrating agro-ecological and social perspectives	Agricultural landscape of a river basin is constituted by interlinkages between resources used and social relations, both within the basin and linking the basin to the non-basin areas. Expanding scarcities of land and water resources, and the human response to these scarcities, make it imperative to freshly examine these concepts of resource interrelationships, basin unity and stewardship concern…	land resources;landscape;resource utilization;sociology;water resources;watersheds;catchment areas;resource exploitation;social aspects	2010	K. G. S. Sreeja, P. K.;Murugan, M.;Hiremath, M. B.	Recent Research in Science and Technology	Recent Research in Science and Technology	Journal Article	cab	5051	35	1	AESS	0	0	0	0	0	0	1	1	3	5	1	1	1	1	1	1	0	0	0	0	0	0	0	0	0	0		4	7	social, agraria, engage, socio	1	2	perspective	0	0		35
Analysis of the influential factors on the crop rotation implementation by the farmers case study: Gorgan township	Crop rotation as the oldest and the most influential strategy of crop production includes the cultivation operations of a set of different types of crops in a region and throughout the consecutive seasons to acquire advantages such as discontinuance of the growth of pathogenic factors, pests, improvement of the soil texture and fertility. But evidences show that the crop rotation advantages as a …	environmental factors;extension;innovation adoption;rotations;support measures;adoption of innovations;advisory services;crop rotation;extension activities;rotational cropping;Iran;Developing Countries;Middle East;Threshold Countries;West Asia;Asia	2010	M. R. Mahboobi	World Applied Sciences Journal	IDOSI Publications	Journal Article	cab	4556	36	1	AESS	0	0	0	0	0	0	0	0	2	2	0	0	1	1	2	2	2	3	1	1	4	6	1	2	0	0		2	2	interview, polic	5	6	case stud, price, question, extension , innovation	5	9	farmer, implementing, strateg, sustainab, adoption	36
Characterization of marketing and diversity production of the family farmers involved in the south ecological cooperative	The Agroecology adopts the diversification of production as one of the strategies for sustainability of production systems. In the territory of Rio Grande do Sul South Zone, the experience of the Cooperative of South Ecological environmentalists farmers have pointed to important results both in the forms of marketing and in your organization forward to the markets. Despite advances in the marketi…	cooperatives;diversification;efficiency;family farms;farmers;marketing;markets;supply;sustainability;urban areas;family farming;Brazil;Rio Grande do Sul;Community of Portuguese Language Countries;Developing Countries;Latin America;America;South America;Threshold Countries	2010	E. Á. P. Martinez, R. M. N.	Revista Brasileira de Agrociência	Faculdade de Agronomia Eliseu Maciel, Universidade Federal de Pelotas	Journal Article	cab	4013	38	1	AESS	0	0	0	0	0	0	2	2	3	8	2	2	0	0	2	2	1	1	2	2	3	4	4	5	0	0		3	12	cooperat, marketing, social	3	3	econo, organization, urban	5	11	family, farmer, strateg, sustainab, language	38
Farmers' perceptions of climate change and its agricultural impacts in the Abay and Baro-Akobo river basins, Ethiopia	This article presents an assessment of farmers' perceptions of climate change and its agricultural impacts in the Ethiopian portion of the Nile and Baro-Akobo river basins. A total of 500 randomly selected households were interviewed from 15 kebeles in five woredas, three each from dega, woina-dega and kolla agroecological zones. In addition, focus group discussions and key informant interviews w…	climate change;crop production;farmers' attitudes;location of production;losses;pests;plant diseases;plant pests;weeds;plants;Abyssinia;climatic change;production location;subsaharan Africa;Africa South of Sahara;Ethiopia;ACP Countries;East Africa;Africa;Least Developed Countries;Developing Countries;eukaryotes	2010	W. A. Bewket, D.	Ethiopian Journal of Development Research	Addis Ababa University	Journal Article	cab	3735	40	1	AESS	0	0	0	0	0	0	0	0	3	4	1	1	0	0	1	2	0	0	2	2	5	11	1	1	0	0		4	5	focus group, gender, interview, attitude	1	2	household	5	14	farmer, perception, knowledge, discussion, perceive	40
Factors influencing the adoption intensity of improved yam (Dioscorea spp.) seed technology in the western highlands and high guinea savannah zones of Cameroon	Objective: Yam (Dioscorea spp.) is one of the staple tubers consumed by most households in West and Central African countries. It exists in many varieties and forms and could also be consumed in a number of ways. However, the cultivation of this very important crop is limited by several factors, such as the scarcity of high yielding seedlings resulting in low yield, thereby compromising food secu…	age;agricultural policy;agroecological zones;decision making;diffusion of information;extension;farmers' associations;highlands;hired labour;income;innovation adoption;membership;mixed cropping;public relations;seed production;seedlings;seeds;stakeholders;yams;Dioscorea;adoption of innovations;advisory services;choice;extension activities;farmers' circles;hired labor;information dissemination;out…	2010	V. P. A. Nchinda, T. E.;Holvoet, N.;Leke, W.;Che, M. A.;Nkwate, S. P.;Ngassam, S. B.;Njualem, D. K.	Journal of Applied Biosciences	FACT Limited	Journal Article	cab	611	41	1	AESS	0	0	0	0	0	0	0	0	2	2	2	2	0	0	6	7	3	4	1	1	6	16	5	7	0	0		2	4	labour, polic	6	11	extension , food security, household, income, innovation, organization	7	24	adoption, decision, farmer, security, stakeholder, strateg, labor	41
Enhancing active and interactive learning online - lessons learned from an online introductory agroecology course	While web-based course offerings are growing rapidly across various institutions and disciplines, there is an emerging need to enhance student interactions and active learning for online learning environments. An Introduction to Agroecology online course was developed at North Carolina State University purposefully with the intention of maximizing student interactions and active learning through …	agricultural education;distance teaching;ecology;educational courses;higher education;learning;on line;United States of America;North Carolina;USA;Appalachian States of USA;Southern States of USA;APEC countries;Developed Countries;North America;America;OECD Countries;South Atlantic States of USA	2010	M. S. Schroeder-Moreno	NACTA Journal	North American Colleges and Teachers of Agriculture	Journal Article	cab	944	44	1	AESS	0	0	0	0	0	0	1	2	4	12	2	4	0	0	1	1	0	0	0	0	1	4	0	0	0	0		5	18	learn, collaborat, institution, pedagog, education	1	1	communicat	1	4	strateg	44
What are the key factors of food insecurity among Senegalese farmers?	During 2008, many of sub-saharan African economies have been obliged to suspend their imports tariffs due to the magnitude of the food crisis. Frequent riots experienced in several cities have then raised the deep issue of food security. The purpose of this paper is to identify for the case of Senegal the major causes of food insecurity among rural households which are more affected, in particula…	diversification;farmers;food security;households;income;poverty;rural areas;socioeconomics;socioeconomic aspects;subsaharan Africa;Africa South of Sahara;Senegal;ACP Countries;Developing Countries;Francophone Africa;Africa;West Africa	2010	F. J. Cabral	African Journal of Food Science	Academic Journals	Journal Article	cab	4338	44	1	AESS	0	0	0	0	0	0	0	0	2	2	1	2	0	0	5	8	6	7	2	2	2	15	2	2	0	0		3	4	gender, polic, socioeconomic	6	15	econo, food security, household, income, rural, poverty	2	19	farmer, security	44
Food security and rural development: limits and possibilities of the food acquisition programme of the family farming in southern Rio Grande do Sul state, Brazil	This article discusses the implementation process of Food Acquisition Programme and its implications in the context of rural development and food security of the benefited with this programme. The study that originated this work was done with sixty family farmers spread across three municipalities in southern of Rio Grande do Sul state, Brazil. The information gathered from rural communities shap…	communities;family farms;farmers;food security;income;information;institutions;intervention;policy;reproduction;rural areas;rural communities;rural development;traditional farming;family farming;Brazil;Rio Grande do Sul;Community of Portuguese Language Countries;Developing Countries;Latin America;America;South America;Threshold Countries	2010	C. A. Becker, F. S. dos	Segurança Alimentar e Nutricional	Nucleo de Estudos e Pesquisas em Alimentacao	Journal Article	cab	3881	46	1	AESS	0	0	0	0	0	0	0	0	3	7	2	2	2	2	6	7	4	6	2	2	3	4	4	5	0	0		3	9	institution, polic, social	6	15	food security, rural, income, intervention, organization, perspective	4	11	family, security, farmer, language	46
Determinants of income diversification strategies amongst rural households in maize based farming systems of Kenya	Since independence, poverty reduction and enhanced food security have been Kenya Government's objectives. At micro-level, households diversify income sources as a management strategy to enhance their welfare. However, this had not been satisfactorily achieved due to multiple factors. This research was aimed at analyzing factors influencing income diversification in maize based farming systems. It…	agricultural households;cash crops;constraints;crop production;crops;diversification;food security;income;maize;non-farm income;off-farm employment;employment opportunities;employment;Zea mays;corn;non-farm employment;poverty alleviation;subsaharan Africa;Africa South of Sahara;Kenya;Zea;Poaceae;Poales;commelinids;monocotyledons;angiosperms;Spermatophyta;plants;eukaryotes;ACP Countries;Anglophone…	2010	M. M. Wanyama, L. O.;Odendo, M.;Okuro, J. O.;Owuor, G.;Mohammed, L.	African Journal of Food Science	Academic Journals	Journal Article	cab	1001	56	1	AESS	0	0	0	0	0	0	0	0	4	6	0	0	3	3	7	19	4	5	1	1	3	6	1	1	0	0		4	6	engage, labour, marketing, participa	7	27	household, income, rural, econo, food security, poverty, question	3	8	strateg, farmer, security	56
Determinant of the adoption of improved cassava varieties (time 419 and NR 8082) among farmers in Abia State	The study ascertained the determinants of adoption of two improved cassava varieties developed and transferred by National Root Crops Research Institute (NRCRI) Umudike to farmers in Abia State and the whole of South-East Agro-ecological Zone of Nigeria. The study was based on the mandate of Natural Root Crop Research Institute, Umudike, which are development of Root and Tuber crops Technologies …	cassava;improved varieties;innovation adoption;socioeconomics;technology transfer;varieties;Manihot esculenta;adoption of innovations;manioc;socioeconomic aspects;subsaharan Africa;tapioca plant;Africa South of Sahara;Nigeria;Manihot;Euphorbiaceae;Malpighiales;eudicots;angiosperms;Spermatophyta;plants;eukaryotes;ACP Countries;Anglophone Africa;Africa;Commonwealth of Nations;Developing Countries;W…	2010	F. N. I. Nwakor, G. E.;Onummadu, F. N.;Ekwe, K. C.	Nigerian Agricultural Journal	College of Agricultural Economics, Rural Sociology and Extension	Journal Article	cab	3590	64	1	AESS	0	0	0	0	0	0	0	0	5	5	1	2	0	0	3	5	2	4	2	2	4	28	1	2	0	0		6	7	-econo, education, interview, labour, socio, socioeconomic	4	9	econo, extension , question, innovation	4	32	adoption, farmer, perception, societ	64
Impact of Fadama II on income and inequality of rural households in Nigeria	Past government efforts to reduce rural inequality in Nigeria have not led to appreciable impact due to their supply driven approach. Recently emphasis is now shifting to demand driven approach through Community Driven Development assets (CDD). Fadama II one of the CDD projects invested mainly in agricultural projects to increase the income of the users. However, the impact of Fadama II on Income…	agricultural development;community development;development projects;disparity;economic impact;households;income;income distribution;rural development;subsaharan Africa;Africa South of Sahara;Nigeria;ACP Countries;Anglophone Africa;Africa;Commonwealth of Nations;Developing Countries;West Africa	2011	R. J. Y. Akinlade, S. A.;Omonona, B. T.;Oyekale, A. S.	Journal of Agricultural and Biological Science	Asian Research Publishing Network - ARPN	Journal Article	cab	858	20	1	AESS	0	0	0	0	0	0	0	0	1	1	0	0	3	3	4	9	4	5	0	0	0	0	0	0	0	0		1	1	polic	4	17	household, income, rural, econo	0	0		20
Recognition of problems generated by the use of pesticides in the community in the city of Almeida Lagoa Seca-PB	The Green Revolution has an agriculture bases consumerist and dependent, contrary to the concepts of sustainability. However the proposed agro-ecological features with environmental and social practices fair. Since the transition from one property to the practice green revolution is the deployment of knowledge through the extension in Agroecology. This work was based on a property in transition a…	agricultural production;pesticides;sustainability;Brazil;Paraiba;Community of Portuguese Language Countries;Developing Countries;Latin America;America;South America;Threshold Countries	2011	T. C. S. Ferreira, K. E. da;Souza, J. T. A.;Cunha, A. L. A.;Leão, A. C.	Revista Verde de Agroecologia e Desenvolvimento Sustentável	CEFET - Limoeiro - Ce	Journal Article	cab	1281	25	1	AESS	0	0	0	0	0	0	0	0	2	2	0	0	0	0	2	4	0	0	0	0	2	5	2	2	0	0		2	2	participa, social	2	4	extension , question	3	7	knowledge, sustainab, language	25
Supporting the local seed system: the case of faba bean in waterlogged areas of central Ethiopia	Food legumes play an important role in rural livelihoods, providing food and nutritional security and agricultural sustainability. In Ethiopia, low production and productivity of food legumes is primarily attributed to a lack of high-yielding varieties with tolerance to biotic (diseases, insect pests) and abiotic (waterlogging) stresses. Moreover, non-availability and lack of access to quality se…	cultivars;faba beans;farming systems research;seed production;seeds;selection;tolerance;waterlogging;Vicia faba;Abyssinia;broad beans;cultivated varieties;farmer participatory research;fava beans;field beans;horse beans;subsaharan Africa;tic beans;Africa South of Sahara;Ethiopia;Vicia;Papilionoideae;Fabaceae;Fabales;eudicots;angiosperms;Spermatophyta;plants;eukaryotes;ACP Countries;East Africa;Af…	2011	M. Y. Wondafrash, Molla;Zewdie, Bishaw	Seed Info	WANA Seed Network	Journal Article	cab	4198	26	1	AESS	0	0	0	0	0	0	0	0	2	2	1	1	0	0	2	2	0	0	0	0	4	6	1	1	0	0		2	3	marketing, participa	2	2	livelihood, rural	4	7	adoption, farmer, security, sustainab	26
Willingness to adopt the vine multiplication technique in seed yam production in the forest savanna transition agro-ecological zone, Ghana	Yam is a vital crop in Ghana both at the domestic and export markets. It contributes about 17% of agricultural gross domestic product (GDP) and plays a key role in household food security with more than 2 million tons harvested each year. However, the inadequacy of planting materials is a major constraint in yam production. The cost of planting materials alone constitutes about 50% of total cost …	cuttings;extension;innovation adoption;propagation;socioeconomics;yams;Dioscorea;adoption of innovations;advisory services;extension activities;plant propagation;socioeconomic aspects;subsaharan Africa;Africa South of Sahara;Ghana;Dioscoreaceae;Dioscoreales;monocotyledons;angiosperms;Spermatophyta;plants;eukaryotes;ACP Countries;Anglophone Africa;Africa;Commonwealth of Nations;Developing Countrie…	2011	B. O. O. Asante, E.;Wiredu, A. N.;Acheampong, P.;Osei-Adu, J.;Nsiah-Frimpong, B.	Journal of Development and Agricultural Economics	Academic Journals	Journal Article	cab	4217	26	1	AESS	0	0	0	0	0	0	0	0	0	0	1	2	0	0	2	2	3	5	0	0	3	8	1	2	0	0		1	2	socioeconomic	5	7	food security, household, econo, extension , innovation	3	10	adoption, farmer, security	26
From the Brazilian northeast to the Semi-arid: renewing the developmental model around agro-ecology	The Semi-arid Brazilian region has always been regarded as the problem region of Brazil. It has always accumulated significant disabilities. In the field of agricultural development, the modernization of rural areas, based on the green revolution, continues to guide public actions, despite setbacks. However, an alternative project, based on the "convivência" with the Semi-Arid (living with aridit…	agricultural development;agroecological zones;green revolution;modernization;public participation;regional development;rural areas;rural development;semiarid climate;semiarid zones;Brazil;Community of Portuguese Language Countries;Developing Countries;Latin America;America;South America;Threshold Countries	2011	M. T. Piraux, J. P.;Diniz, P. C.	Sécheresse	John Libbey Eurotext	Journal Article	cab	813	26	1	AESS	0	0	0	0	0	0	0	0	1	2	1	1	0	0	2	2	1	2	0	0	3	3	2	2	0	0		2	3	polic, participa	2	4	power, rural	4	5	implemented, moderniz, societ, language	26
Growth and survival of small-scale agribusiness firms in Delta State, Nigeria	The aim of this study was to analyze the influence of the environment on survival and development/growth of small scale agribusiness entrepreneurs, and their need for appropriate strategies. Sixty small-scale agribusiness entrepreneurs were randomly selected from the three agro ecological zones in Delta State and studied. Questionnaire/interview techniques were used to collect primary data. Descr…	agribusiness;capital;communication;credit;electricity;enterprises;entrepreneurship;labour;questionnaires;statistics;survival;labor;subsaharan Africa;Africa South of Sahara;Nigeria;ACP Countries;Anglophone Africa;Africa;Commonwealth of Nations;Developing Countries;West Africa	2011	F. O. Achoja	Agricultura Tropica et Subtropica	Institute of Tropics and Subtropics, Czech University of Life Sciences	Journal Article	cab	711	27	1	AESS	0	0	0	0	0	0	0	0	2	2	1	1	0	0	3	4	2	2	0	0	2	3	0	0	0	0		2	3	interview, labour	3	6	communicat, financ, question	2	3	perceive, strateg	27
Historical review of Agronomy both as a discipline and a specialty and its reframing: taking Agroecology as its core theoretical subject	Modern agronomy (initiated by experimental sciences of reductionism thinking and motivated by industrialized European revolution) had led to astronomical increase in agricultural production, but at a huge cost of destroying the natural base of agricultural sustainability. The prevalence of reductionism thinking disassembled agronomy into smaller disciplines in university education system across t…	agronomy;cropping systems;cultivation;ecology;plant breeding;reviews;sustainability;People's Republic of China;China;APEC countries;Developing Countries;East Asia;Asia	2011	S. Wang	Zhongguo Shengtai Nongye Xuebao / Chinese Journal of Eco-Agriculture	Science Press	Journal Article	cab	2786	27	1	AESS	0	0	0	0	0	0	1	1	1	2	0	0	1	1	1	1	0	0	0	0	4	13	2	2	0	0		2	3	theoretic, education	2	2	histor, intervention	5	15	modern , strateg, sustainab, think, people	27
Changing trend of land use in Bangladesh	Successive field surveys were made to observe present land use practices in Bangladesh following specific methodology developed by Soil Survey Staff of Soil Resource Development Institute (SRDI). Individual and group contact interviews of the farmers and comprehensive in house studies were done to identify underlying causes of the observed changes. Materials used were aerial photos, topo sheets, …	agricultural land;fallow;farmers;forests;grasslands;land use;shrubs;soil surveys;trends;woody plants;plants;croplands;fallowing;farmland;Bangladesh;eukaryotes;Commonwealth of Nations;Least Developed Countries;Developing Countries;South Asia;Asia	2011	M. B. Z. Hossain, A. M.;Hasan, M. N.;Islam, M. N.;Molla, M. D. H.	International Journal of Sustainable Agricultural Technology	Gurpukur Research Institute	Journal Article	cab	1101	28	1	AESS	0	0	0	0	0	0	0	0	3	3	0	0	0	0	1	1	0	0	0	0	1	1	1	1	0	0		3	3	interview, marketing, social	1	1	urban	1	2	farmer	28
The role of the agribusiness manager in food security	For decades, food security has been a worldwide problem affecting the poorest in order to find a possible solution to this dilemma that not only continues, but constantly grows with the increase in population. Agriculture, as the main food supplier, has evolved and increased its productivity, and has expanded its agricultural frontiers, since previous decades, in its attempts to solve this proble…	agribusiness;crops;damage;domestic animals;education;enterprises;food production;food security;forests;genetic transformation;greenhouses;livestock;productivity;training;transgenics;glasshouses	2011	G. A. A. V. Guerra E, A.;Cabral Martell, A.;Alvarado M, L. F.;Alvarado M, T. E.;Arras Vota, A. M.;Moreno Medina, S.	Revista Mexicana de Agronegocios	Sociedad Mexicana de Administracion Agropecuario	Journal Article	cab	712	29	1	AESS	0	0	0	0	0	0	0	0	2	2	1	1	1	1	3	3	3	3	1	1	1	2	1	1	0	0		2	3	education, politic	4	7	food security, econo, training, transform	1	4	security	29
Economic and technical study of tomato production system under greenhouse conditions in Guateque, Sutatenza and Tenza (Boyaca)	Historically, the region of Tenza Valley (Boyaca) has favorable agro-ecological conditions for tomato crop. The use of greenhouse system to grow tomato and mostly long lasting hybrids have been used in this region since the end of last century, generating agribusiness activities, and resulting in a high socio-economic impact. Therefore, this research was done with main objective to analyze the te…	crop yield;economic analysis;high yielding varieties;pest control;plant disease control;profitability;protected cultivation;sociology;sowing rates;sustainability;tomatoes;varieties;weather;Solanum lycopersicum;cultivation under glass or plastic;HYV;Lycopersicon esculentum;social aspects;Solanum;Solanaceae;Solanales;eudicots;angiosperms;Spermatophyta;plants;eukaryotes	2011	A. R. Perilla, L. F.;Bermúdez, L. T.	Revista Colombiana de Ciencias Horticolas	Sociedad Colombiana de Ciencias Hortícolas	Journal Article	cab	4142	31	1	AESS	0	0	0	0	0	0	0	0	3	3	1	1	1	1	2	4	1	1	0	0	1	1	1	1	0	0		3	4	-econo, social, socio	2	6	econo, histor	1	2	sustainab	31
The impact of poverty, tenure security and risk on sustainable land management strategies in north central Ethiopia: analysis across three agro-ecological zones	Designing appropriate policies and strategies in order to enhance adoption of sustainable land management strategies requires proper understanding and thorough analysis of major triggering factors. Given high population pressure, degrading farmlands and poverty, sustainable land management strategies become essential tools not only to enhance soil fertility but also to increase farmland productiv…	agroecological zones;land management;sustainability;tenure systems;Abyssinia;agricultural tenure;land tenure;poverty alleviation;subsaharan Africa;tenure;Africa South of Sahara;Ethiopia;ACP Countries;East Africa;Africa;Least Developed Countries;Developing Countries	2011	A. Bamlaku	Journal of Sustainable Development in Africa	Clarion University of Pennsylvania	Journal Article	cab	2085	31	1	AESS	0	0	0	0	0	0	0	0	2	2	0	0	1	1	3	6	1	1	3	3	6	16	1	1	0	0		2	2	education, polic	3	8	poverty, financ, market	6	20	security, strateg, sustainab, knowledge, adoption, farmer	31
Agroecology: a review from a global-change perspective	This review by a multidisciplinary team maps key components and emerging connections within the intellectual landscape of agroecology. We attempt to extend and preview agroecology as a discipline in which agriculture can be conceptualized within the context of global change and studied as a coupled system involving a wide range of social and natural processes. This intrinsic coupling, combined wi…	agriculture;environmental impact;population ecology;sustainability;environmental effects	2011	T. P. B. Tomich, S.;Ferris, H.;Galt, R.;Horwath, W. R.;Kebreab, E.;Leveau, J. H. J.;Liptzin, D.;Lubell, M.;Merel, P.;Michelmore, R.;Rosenstock, T.;Scow, K.;Six, J.;Williams, N.;Yang, L.	Annual Review of Environment and Resources	Annual Reviews	Journal Article	cab	1592	32	1	AESS	0	0	0	0	0	0	0	0	2	2	0	0	1	1	4	4	0	0	0	0	1	1	1	1	0	0		2	2	disciplinary, social	5	5	perspective, power, innovation, livelihood, question	1	2	sustainab	32
Maize varieties and production constraints: capturing farmers' perceptions through participatory rural appraisals (PRAs) in Eastern Kenya	Maize is the major staple food for most Kenyan households, and is grown in almost all agro-ecological zones. To assure that new technologies fit farmers' needs and conditions, Participatory Rural Appraisals (PRAs) were undertaken in the moist transitional zone of Eastern Kenya, as part of a nationwide study. The results of group discussions in five communities of the zone show that farmers grow a…	constraints;crop production;cultivars;farmers' attitudes;maize;participatory rural appraisal;production economics;Zea mays;corn;cultivated varieties;economics of production;subsaharan Africa;Africa South of Sahara;Kenya;Zea;Poaceae;Poales;commelinids;monocotyledons;angiosperms;Spermatophyta;plants;eukaryotes;ACP Countries;Anglophone Africa;Africa;Commonwealth of Nations;Developing Countries;East …	2011	J. O. G. Ouma, H. de	Journal of Development and Agricultural Economics	Academic Journals	Journal Article	cab	3963	32	1	AESS	0	0	0	0	0	0	1	1	1	1	2	2	1	1	3	3	2	3	2	2	3	9	1	1	0	0		2	4	participa, attitude	4	7	rural, household, market , econo	4	12	farmer, perception, knowledge, discussion	32
Farmer knowledge as an early indicator of IPM adoption: a case study from cocoa farmer field schools in Ghana	Researchers assessing post-training adoption of integrated crop and pest management (ICPM) practices in perennial crops face methodological challenges in measuring yield, an expected outcome of improving farmers' knowledge and decisionmaking capacity. This paper proposes using post-training farmer knowledge as an early indicator of ICPM adoption. Based on knowledge test scores from Ghanaian farme…	cocoa;crop management;extension;farmers;indicators;innovation adoption;integrated pest management;integrated systems;knowledge;training;Theobroma cacao;adoption of innovations;advisory services;extension activities;IPM;subsaharan Africa;Africa South of Sahara;Ghana;Theobroma;Malvaceae;Malvales;eudicots;angiosperms;Spermatophyta;plants;eukaryotes;ACP Countries;Anglophone Africa;Africa;Commonwealth…	2011	S. A. David, C.	Journal of Sustainable Development in Africa	Clarion University of Pennsylvania	Journal Article	cab	3823	33	1	AESS	0	0	0	0	0	0	1	1	2	2	0	0	1	1	1	3	3	4	3	4	5	18	2	3	0	0		2	3	school, participa	4	8	case stud, training, extension , innovation	5	25	knowledge, adoption, farmer, decision, researcher	33
Strategic thought for sustainable agriculture development and industrialization in Northeast China	This paper expatiated the meaning and contents of sustainable agricultural development and industrialization in Northeast China. On the basis of the conditions/problems of agriculture industrialization in Northeast China, effective agricultural development approaches and rules, along with sustainable agricultural industrialization strategies were discussed. It was concluded that agriculture in Ch…	agricultural development;agricultural policy;industrialization;rural development;sustainability;People's Republic of China;China;North Eastern China;APEC countries;Developing Countries;East Asia;Asia	2011	C. Liu	Zhongguo Shengtai Nongye Xuebao / Chinese Journal of Eco-Agriculture	Science Press	Journal Article	cab	783	34	1	AESS	0	0	0	0	0	0	0	0	2	2	1	1	0	0	2	2	1	1	2	2	3	9	2	2	0	0		3	3	education, social, polic	2	3	organization, rural	4	13	strateg, sustainab, implemented, people	34
Meanings of fight: a look at the "Conquest of lands" in the Zona da Mata of Minas Gerais	This paper proposes a consideration on an experience of access to land developed in Zona da Mata region, Minas Gerais state, since the 80's by familiar farmers, a Labor Union of Farmers and a Non-Governmental Organization that were acting in the area. The research used qualitative methodology and it was developed in three stages that allowed the reconstruction of the experience trajectory by mean…	access;farmers' associations;land development;non-governmental organizations;farmers' circles;NGOs;nongovernmental organizations;Brazil;Minas Gerais;Community of Portuguese Language Countries;Developing Countries;Latin America;America;South America;Threshold Countries	2011	F. R. Naves, J.	Organizações Rurais e Agroindustriais	Universidade Federal de Lavras	Journal Article	cab	291	35	1	AESS	0	0	0	0	0	0	0	0	3	3	0	0	0	0	2	4	1	2	0	0	4	9	3	5	0	0		3	3	interview, participa, politic	2	6	market , organization	5	14	labor, farmer, governmental, people, language	35
Homegardens and agrobiodiversity conservation in Sabata Town, Oromia Regional State, Ethiopia	Homegardens are repositories of biocultural assets of communities, the hub of plant-based resources and the microcosms of agrobiodiversity hotspots. The homegardens of Sabata, a peri-urban town located in the tepid-humid mid highland agroecological zone of southwest Shewa of Oromia Regional State (Ethiopia), were investigated using standard methods of ethnobotany with the aim of elucidating their…	biodiversity;conservation;ethnobotany;home gardens;medicinal plants;species richness;plants;Abyssinia;drug plants;homegardens;homestead gardens;medicinal herbs;officinal plants;subsaharan Africa;Africa South of Sahara;Ethiopia;Africa;ACP Countries;East Africa;Least Developed Countries;Developing Countries;eukaryotes	2011	H. Z. Habtamu, Asfaw	Sinet, an Ethiopian Journal of Science	Faculty of Science, Addis Ababa University	Journal Article	cab	3307	35	1	AESS	0	0	0	0	0	0	0	0	2	2	1	1	1	1	5	14	1	1	0	0	3	4	0	0	0	0		2	3	ethno, interview	5	16	homegarden, household, income, livelihood, urban	4	4	knowledge, decision, discussion, garden	35
Farmers' attitude and adoption of improved maize varieties and chemical fertilizers in Mozambique	In Mozambique, maize crop (Zea mays L.) is important for provision of food and income to the rural poor, yet adoption of improved seed and chemical fertilizers to boost production is still limited. This study determined the influence of farmers' characteristics, attitudes, source of information, and agro-ecological conditions on adoption of hybrid maize SC513, application of NPK and urea fertiliz…	farmers' attitudes;fertilizers;maize;Zea mays;corn;fertilisers;subsaharan Africa;Africa South of Sahara;Mozambique;Zea;Poaceae;Poales;commelinids;monocotyledons;angiosperms;Spermatophyta;plants;eukaryotes;Commonwealth of Nations;Community of Portuguese Language Countries;Least Developed Countries;Developing Countries;Portuguese Speaking Africa;Africa;SADC Countries;Southern Africa	2011	E. Cavane	Indian Research Journal of Extension Education	Society of Extension Education	Journal Article	cab	4696	36	1	AESS	0	0	0	0	0	0	1	1	2	5	1	1	0	0	5	5	0	0	2	2	4	13	2	2	0	0		2	7	attitude, marketing	5	5	extension , household, income, question, rural	5	17	adoption, farmer, knowledge, researcher, language	36
Mizoram: an insight	Mizoram, the abode of Mizo tribe, is one of the seven states (Seven Sisters) in northeast India. Until the beginning of twentieth century Mizos were living a primitive life completely isolated and unknown to the rest of the world. It is only after the British intervention that the Mizos became known to the outside world. Since then they have adopted Christianity as their religion. This paper prov…	agroecological zones;geography;history;socioeconomics;socioeconomic aspects;India;Mizoram;Commonwealth of Nations;Developing Countries;South Asia;Asia	2011	S. K. Das	International Journal of Bio-resource and Stress Management	Puspa Publishing House	Journal Article	cab	2083	36	1	AESS	0	0	0	0	0	0	0	0	2	2	1	2	0	0	4	4	2	3	0	0	0	0	0	0	0	0		3	4	-econo, socio, socioeconomic	4	7	econo, histor, intervention, perspective	0	0		36
Development of a low-cost tensiometer driven irrigation control unit and evaluation of its suitability for irrigation of lychee trees in the uplands of Northern Thailand in a participatory approach	In upland areas of Northern Thailand, lychee (Litchi chinensis, Sonn.) is one of the predominant fruit crops. Fruit development takes place during the dry season (January until June). Therefore, high lychee yields can only be obtained under irrigation. As water is an increasingly scarce resource in the hillsides, strategies for more efficient water use are fundamental for a sustainable increase i…	automation;crop yield;fruits;irrigation;irrigation equipment;lychees;plant water relations;tensiometers;upland areas;water use;water use efficiency;weight;Litchi chinensis;watering;Thailand;Litchi;Sapindaceae;Sapindales;eudicots;angiosperms;Spermatophyta;plants;eukaryotes;APEC countries;ASEAN Countries;Developing Countries;South East Asia;Asia	2011	S. S. Pinmanee, W.;Spohrer, K.;Ongprasert, S.;Müller, J.	Journal of Horticulture and Forestry	Academic Journals	Journal Article	cab	3147	38	1	AESS	0	0	0	0	0	0	1	1	3	3	0	0	0	0	1	1	0	0	0	0	3	3	0	0	0	0		4	4	participa, -econo, cooperat, socio	1	1	econo	3	3	farmer, strateg, sustainab	38
Determinants of non-farm activities participation decisions of farm households in Burkina Faso	The aim of the study is to address the issue of non farm activities participation decisions of rural households in Burkina Faso. The analysis is based on a multinomial Logit model using data collected over the 1999 to 2004 period from four agro-ecological zones: the Sudanese zone, the Sahelian zone, the north-Guinean zone and the south-Guinean zone. The results indicate that the contribution of n…	agricultural households;decision making;diversification;household income;non-farm income;off-farm employment;rain;socioeconomics;Bourkina Fasso;choice;non-farm employment;rainfall;socioeconomic aspects;subsaharan Africa;Africa South of Sahara;Burkina Faso;ACP Countries;Francophone Africa;Africa;Least Developed Countries;Developing Countries;West Africa	2011	P. Zahonogo	Journal of Development and Agricultural Economics	Academic Journals	Journal Article	cab	1003	39	1	AESS	0	0	0	0	0	0	1	1	2	5	1	2	1	1	3	14	3	6	1	1	3	4	1	1	0	0		3	8	participa, education, socioeconomic	4	21	household, income, rural, econo	3	6	decision, people, strateg	39
Impact of collective strategies on the sustainability of family dairy systems in Uruguay	In recent years, the unsustainability processes undergone by small scale family dairy systems have been an important concern for farmer guilds and intervention and research teams. The Association of Dairy Producers San José, Uruguay, and different university teams have developed experiences of rural development and support to production, tending to improve the income levels and living standards o…	cows;dairy cattle;dairy cows;dairy farming;dairy farms;extension;family farms;farm income;innovation adoption;milk production;milk yielding animals;rural development;socioeconomics;sustainability;cattle;mammals;adoption of innovations;advisory services;extension activities;family farming;milk-yielding animals;socioeconomic aspects;Uruguay;Bos;Bovidae;ruminants;Artiodactyla;vertebrates;Chordata;an…	2011	R. T. García Ferreira, H.;Marzaroli, J.;Gutierrez, R.	Pastos y Forrajes	Estación Experimental de Pastos y Forrajes 'Indio Hatuey'	Journal Article	cab	4057	42	1	AESS	0	0	0	0	0	0	0	0	1	2	1	2	1	1	5	10	5	7	3	3	5	12	3	5	0	0		2	4	social, socioeconomic	7	18	collective, econo, income, intervention, rural, extension , innovation	5	20	family, strateg, sustainab, adoption, farmer	42
Impact of jhum cultivation on the agro-ecology of mountains and socio-economy of tribal peoples	Jhum cultivation, popularly known as slash and burn is the most prevalent form of cultivation in the hills of tropical Asian countries including Bangladesh. Jhuming involves cutting patches forests of the mountains in January to March, left on the hill slopes for one month for drying and burning of the dried plants. Small holes are made throughout the sloppy fields and seeds of different crops ar…	community involvement;crops;degradation;fallow;farmers;forests;government;occupations;ownership;policy;productivity;resettlement;resources;seeds;shifting cultivation;socioeconomics;succession;tropics;water resources;yields;man;bush fallowing;fallowing;slash and burn;socioeconomic aspects;swidden agriculture;tropical countries;tropical zones;Asia;Bangladesh;Homo;Hominidae;primates;mammals;vertebra…	2011	S. M. R. M. Karim, Mansor	Asian Journal of Agricultural Research	Knowledgia Review	Journal Article	cab	3893	45	1	AESS	0	0	0	0	0	0	2	2	4	4	3	4	1	1	1	1	1	2	1	1	2	4	1	1	0	0		5	10	-econo, socio, polic, settlement, socioeconomic	1	4	econo	2	6	people, farmer	45
Children's participation in agricultural activities in the adopted villages of the Institute of Agricultural Research and Training, Nigeria	Children represent a critical social-economic group in the farm family set up and can play a myriad of roles in achieving sustainable development, especially in agriculture. This study examined children's participation in agriculture with a view of identifying their training needs in agriculture and their career aspirations. A two-stage random sampling technique was used to select 100 children (5…	agriculture;career choice;children;needs assessment;participation;training;man;subsaharan Africa;Africa South of Sahara;Nigeria;Homo;Hominidae;primates;mammals;vertebrates;Chordata;animals;eukaryotes;ACP Countries;Anglophone Africa;Africa;Commonwealth of Nations;Developing Countries;West Africa	2011	O. O. Ajoke, S. J.;Oluwakemi, L. B.	Journal of Rural Social Sciences (JRSS)	Southern Rural Sociological Association	Journal Article	cab	1522	49	1	AESS	0	0	0	0	0	0	1	1	5	9	1	1	1	1	2	4	1	1	1	1	3	3	0	0	0	0		5	11	participa, -econo, interview, marketing, social	2	6	training, econo	3	4	village, family, sustainab	49
Plant domestication and its contributions to in situ conservation of genetic resources in Benin	All over the world, plant domestication is continually being carried out by local communities to support their needs for food, fibre, medicine, building materials, etc. Using participatory rapid appraisal approach, 150 households were surveyed in 5 villages (Aglamidjodji, Banon, Batia, Gbédé and Korontière) selected in five ethnic groups of the two contrasting agroecological zones (arid and humid…	arid zones;crops;decision making;domestication;education;food crops;fruit crops;households;humid zones;in situ conservation;medicinal plants;physiological age;plant genetic resources;trees;woody plants;man;plants;arid regions;choice;Dahomey;drug plants;indigenous peoples;medicinal herbs;officinal plants;subsaharan Africa;Africa South of Sahara;Benin;Homo;Hominidae;primates;mammals;vertebrates;Cho…	2011	R. D. Vodouhè, A.;Avohou, H. T.;Kpèki, B.;Azihou, F.	International Journal of Biodiversity and Conservation	Academic Journals	Journal Article	cab	3078	50	1	AESS	0	0	0	0	0	0	0	0	5	5	1	1	0	0	2	4	1	1	0	0	4	5	2	2	0	0		5	6	education, gender, interview, participa, social	2	5	household, income	4	7	decision, farmer, people, village	50
Effect of quality on the demand for rice in Nigeria	The study examined the effect of quality on the demand for in South-Western agro-ecological zone of Nigeria. To achieve this, the study examined the socio-economic characteristics of rice-consuming households, the share of rice expenditure in total household expenditure and quantity and the quality elasticities of rice in the study area. Both primary and secondary data were used to generate infor…	cooking quality;demand;demand elasticities;education;elasticities;food consumption;food quality;household expenditure;household income;household surveys;households;marriage;rice;rural areas;urban areas;Oryza;Oryza sativa;paddy;quality for cooking;subsaharan Africa;Africa South of Sahara;Nigeria;Poaceae;Poales;commelinids;monocotyledons;angiosperms;Spermatophyta;plants;eukaryotes;ACP Countries;Ang…	2011	P. O. I. O. Erhabor, O.	Agricultural Journal	Medwell Publishing	Journal Article	cab	4006	55	1	AESS	0	0	0	0	0	0	0	0	4	4	1	1	0	0	7	25	4	7	0	0	2	2	0	0	0	0		4	5	-econo, education, marketing, socio	7	32	econo, food security, household, income, organization, rural, urban	2	2	governmental, security	55
Foundations of experiential education as applied to agroecology	An overview of historical roots of experiential education provides insight from pioneer educators including John Dewey, Kurt Hahn, Paolo Freire, and David Kolb and how their innovations inform the design of contemporary learning landscapes. Clear definitions of experience, of learning, of reflection, and of systems approaches are needed to facilitate communication among people in different discip…	agroecological zones;education;history;innovations;learning	2011	S. F. Moncure, C.	NACTA Journal	North American Colleges and Teachers of Agriculture	Journal Article	cab	2077	60	1	AESS	0	0	0	0	0	0	2	2	5	11	2	2	0	0	6	8	2	2	0	0	2	3	0	0	0	0		5	15	education, experiential, learn, politic, social	6	10	power, communicat, econo, histor, innovation, perspective	2	3	people, strateg	60
Agroecology and genre: perspective socioenvironmental of settlement Mulugunzinho in Mossoró	In a social-environmental perspective, the conventional model of agriculture has proved unsustainable. According to the need for new ways for rural families, agroecology offers strategies for technical and scientific base for sustainable rural development. Thus, this article aims to analyze the economic and social-environmental aspects of agro-ecological practices in the rural zone settlement Mul…	alternative farming;food security;income;organic farming;rural development;socioeconomics;sustainability;vegetable growing;women;man;eco-agriculture;ecological agriculture;organic culture;socioeconomic aspects;Brazil;Rio Grande do Norte;Homo;Hominidae;primates;mammals;vertebrates;Chordata;animals;eukaryotes;Community of Portuguese Language Countries;Developing Countries;Latin America;America;Sout…	2011	Z. M. M. Guedes, J. C. de V.	Revista Verde de Agroecologia e Desenvolvimento Sustentável	CEFET - Limoeiro - Ce	Journal Article	cab	2900	68	1	AESS	0	0	0	0	0	0	2	2	4	6	1	2	1	1	5	8	4	5	0	0	4	7	3	3	0	0		6	10	settlement, socio, interview, participa, social, socioeconomic	5	14	perspective, econo, food security, income, rural	5	10	farmer, security, strateg, sustainab, language	68
Agroecology in Argentina and France: a new look	Agroecology appears as one of the most prominent alternatives to agricultural development. But what exactly is meant by this concept? Who are the actors who defend, conceive and implement it? Is agroecology discussed today on every continent and in international institutions in the same terms, and does it raises the same debate all over the world? This book sheds light on these issues by looking …	agricultural development;alternative farming;ecology;environmental protection;sustainability;Argentina;France;Developing Countries;Latin America;America;South America;Threshold Countries;Developed Countries;European Union Countries;Mediterranean Region;OECD Countries;Western Europe;Europe	2012	F. M. Goulet, D.;Girard, N.;Hernandez, V.		L'Harmattan	Book	cab	833	27	1	AESS	0	0	0	0	0	0	0	0	2	2	0	0	0	0	3	3	0	0	0	0	1	1	1	1	0	0		2	2	implement , institution	3	3	power, econo, transform	2	2	societ, sustainab	27
Land-use and land-cover change in semi-arid zone: the case of Waro-Souloulou Area in Goulbi Maradi watershed in the Republic of Niger	Goulbi Maradi valley is a temporary flow stream with a basin containing great agro-ecologic potentials. However, this potential is dwindling at a rate that corresponds with increase in the ecosystem's vulnerability. This study is focused on a part of this basin, an area of about 2600 km2. The aim of this study is to better understand land use/cover change through diachronic analysis by integratin…	environmental degradation;geographical information systems;human activity;land use;remote sensing;satellite imagery;semiarid zones;temporal variation;watersheds;catchment areas;geographic information systems;GIS;subsaharan Africa;Africa South of Sahara;Niger;ACP Countries;Francophone Africa;Africa;Least Developed Countries;Developing Countries;West Africa	2012	I. M. B. Issiaka, Y.;Gu, YanSheng	Environment and Natural Resources Research	Canadian Center of Science and Education	Journal Article	cab	4549	28	1	AESS	0	0	0	0	0	0	0	0	3	3	0	0	0	0	1	1	0	0	0	0	1	1	0	0	0	0		3	3	institution, polic, politic	1	1	vulnerab	1	1	farmer	28
Participation of semi-urban family in the establishment of pilot organic garden at Carora, Lara State, Venezuela	In order to study the involvement of semi-urban families in the establishment of an organic garden pilot. The methodology was to select five families motivated for the establishment of a pilot garden in community Chirico, around the town of Carora, Torres municipality, Lara State. The extension project provided families chicken wire, seeds and training in agroecological production. A structured i…	beetroots;carrots;crop yield;cucumbers;domestic gardens;organic farming;radishes;seeds;spinach beets;urban areas;vegetables;women;Beta vulgaris;Coriandrum sativum;Cucumis sativus;Daucus carota;man;Phaseolus vulgaris;Raphanus sativus;Araliales;coriander;eco-agriculture;ecological agriculture;kitchen gardens;organic culture;red beet;swiss chard;vegetable crops;Venezuela;Beta;Amaranthaceae;Caryophyl…	2012	I. G. Acevedo, R.;Contreras, J.;Acevedo Pons, I. del C.;García, O.	Revista Cientifica UDO Agricola	Universidad de Oriente Press	Journal Article	cab	3234	30	1	AESS	0	0	0	0	0	0	1	1	2	2	0	0	1	1	4	5	1	1	2	2	1	4	1	2	0	0		2	3	participa, interview	4	7	urban , extension , household, training	2	8	family, garden	30
Separation or integration of biodiversity conservation: the ideology behind the "land-sharing" versus "land-sparing" debate	Most neotropical forests are fragmented. Forest fragments are frequently found in an agricultural matrix consisting of different types of agroecosystems. In this paper we discuss the fallacy of the argument "land-sparing" which promotes the intensification of agriculture as a means of protecting forests and thus biodiversity. We also discussed the ideological content of the discussion of land spa…	biodiversity;farmers' associations;forest fragmentation;forests;intensification;land use;nature conservation;Neotropical Region;protection of forests;tropical forests;farmers' circles	2012	I. V. Perfecto, J.	Ecosistemas	Asociacion Espanola de Ecologia Terrestre	Journal Article	cab	3328	30	1	AESS	0	0	2	2	0	0	0	0	1	1	0	0	0	0	0	0	0	0	0	0	4	4	1	2	1	2	social movement	2	1	argue, social	0	0		4	6	discussion, farmer, initiative, strateg	30
Proposal of an agroecologic design for a Multifunctional Natural Park (Agualinda Farm, Olarte County, in Usme, Bogotá D.C.-Colombia)	This paper reveals the potential of creating a Multifunctional Natural Park (MNP). The difficulties of the Andean forest are of various kinds// for this reason, is needed to address a systematic study in order to propose answers to economic, social, political, technological and environmental affectations. The methodology was to apply PESTA analysis, priorization by application of Vester's matrix,…	endemic species;native species;socioeconomics;sustainability;endemic organisms;socioeconomic aspects;Colombia;Andean Group;Developing Countries;Latin America;America;South America	2012	S. M. M. R. García Peña, I. A.;Montoya Restrepo, L. A.	Revista - Facultad Nacional de Agronomía Medellín	Universidad Nacional de Colombia	Journal Article	cab	4524	30	1	AESS	0	0	0	0	0	0	0	0	2	2	1	2	0	0	1	1	1	2	0	0	2	2	1	1	0	0		3	4	politic, social, socioeconomic	1	3	econo	3	3	strateg, systema, sustainab	30
Perception of the extension agents regarding information sources of sustainable agriculture in Sindh province of Pakistan	The study was undertaken in Sindh province to examine the extension agents perceptions of various sources of information. This study used a descriptive research design and the target population was Extension Agents. A representative sample of 162 Extension agents was proposed from six districts of Sindh, namely, 1. Larkana 2. Naushehro Feroze 3. Shaheed Benazirabad 4. Sanghar 5. Mirpurkhas 6. Bad…	extension;extension education;farmers;growth;innovation adoption;sustainability;technology;technology transfer;adoption of innovations;advisory services;extension activities;Sind;Pakistan;Sindh;South Asia;Asia;Developing Countries;Commonwealth of Nations	2012	M. I. S. Kumbhar, S. A.;Shuhabuddin, Mughal;Channa, M. J.	Journal of Basic &amp// Applied Sciences	Lifescience Global	Journal Article	cab	4633	30	1	AESS	0	0	0	0	0	0	0	0	2	2	1	1	1	1	2	11	2	4	2	2	5	15	3	4	0	0		2	3	education, polic	3	16	extension , communicat, innovation	5	21	perception, sustainab, adoption, farmer, perceive	30
Diagnosis of organic products consumers of municipal agroecological open market of Goiânia-GO	The present work analyses and discuss the profile of organic products consumer of agroecological open market in the Goiania's Municipal Market. The research tool used was a semi-structured survey. The main results were: concern about the family health and quality of life, these consumers are willing to pay more for certified organic products and also the cultural and socioeconomic profile of thes…	behaviour;consumer behaviour;consumer surveys;consumers;organic foods;socioeconomic status;willingness to pay;behavior;consumer behavior;Brazil;Goias;Community of Portuguese Language Countries;Developing Countries;Latin America;America;South America;Threshold Countries	2012	F. F. d. S. Morais, M. A. da;Oliveira, L. H. M. B. de;Camargo, R. de S.;Caliari, M.	Revista Verde de Agroecologia e Desenvolvimento Sustentável	CEFET - Limoeiro - Ce	Journal Article	cab	3236	32	1	AESS	0	0	0	0	0	0	0	0	2	3	1	1	1	1	2	2	1	1	0	0	1	1	1	1	0	0		3	4	education, socio, socioeconomic	2	4	market , econo	2	2	family, language	32
Standards of payments for paddy ecosystem services: using Hani Terrace as case study	Agricultural land provides not only food and fiber (an important element of food security), but also serves as non-market commodity with characteristic externalities and public services. Payments for paddy ecosystem services promote farmers' engagement in ecological or organic agricultural practices and agro-ecological/environmental supply. Standard of payments for ecosystem services is one key i…	agricultural chemicals;agricultural land;case studies;crop production;ecosystem services;environmental impact;fertilizers;fish culture;pesticides;rice;subsidies;aquaculture;Oryza;Oryza sativa;agrochemicals;environmental effects;farmland;fertilisers;fish farming;paddy;pisciculture;Poaceae;Poales;commelinids;monocotyledons;angiosperms;Spermatophyta;plants;eukaryotes	2012	M. L. Liu, Fei;Zhang, CanQiang;Li, WenHua	Zhongguo Shengtai Nongye Xuebao / Chinese Journal of Eco-Agriculture	Science Press	Journal Article	cab	745	33	1	AESS	0	0	0	0	0	0	0	0	2	2	0	0	1	1	5	6	1	1	0	0	2	9	0	0	0	0		2	2	engage, polic	5	8	case stud, commod, food security, market , price	2	9	farmer, security	33
Payment for Environmental Services (PSA) as an instrument for the sustainable development policy of the rural territories: the protector of waters project of Vera Cruz, RS	To contribute to the debate around the role of the programs of Payment for Environmental Services (PES) for sustainable development, this work has as main objective to identify the potential of PES as an instrument of public policy for sustainable development of rural territories. The paper presents a brief theoretical review of PES, the main features of some programs Brazilian PES and presentati…	development policy;employment;employment opportunities;farmers;income;policy;rural areas;services;sustainability;tourism;career opportunities;career options;jobs;Brazil;Community of Portuguese Language Countries;Developing Countries;Latin America;America;South America;Threshold Countries	2012	J. L. A. d. Moraes	Sustentabilidade em Debate	Universidade de Brasília	Journal Article	cab	4294	35	1	AESS	0	0	0	0	0	0	1	1	3	3	1	2	1	1	2	3	2	2	1	1	4	7	4	4	0	0		3	6	polic, participa, theoretic	2	6	rural, income	5	12	sustainab, family, farmer, tourism, language	35
Comparative evaluation of three environmental policies in Paraná State: the EEZ, the GERCO and incentive policies to agroecology	The effectiveness of the environmental policy is a recurrent theme in the debate on environment and development in Brazil. Each environmental policy constitutes an institutional arrangement that allows for legislation fulfillment and sets a new relation between humans and the environment. The aim of this paper is to comparatively evaluate the implementation of three environmental policies provide…	agricultural policy;coastal areas;constraints;environmental management;environmental policy;incentives;institutions;sustainability;zoning;Brazil;Parana;Community of Portuguese Language Countries;Developing Countries;Latin America;America;South America;Threshold Countries	2012	C. L. d. A. Silva, S.;Kässmayer, K.	Revista Paranaense de Desenvolvimento	Instituto Paranaense de Desenvolvimento Económico e Social (IPARDES)	Journal Article	cab	1189	36	1	AESS	0	0	0	0	0	0	1	2	3	15	2	3	0	0	3	4	0	0	0	0	1	1	2	2	0	0		3	20	polic, -econo, institution	3	4	econo, financ, transform	3	3	implementing, language, sustainab	36
Traditional agroforestry systems and production of yerba mate in south-central Parana and northern Santa Catarina	The traditional systems of production of yerba mate in Parana and Santa Catarina in Brazil have great economic, social and environmental importance. In addition to providing an alternative income to the farmers, these systems has contributed to the conservation of Araucaria Forest, an important part of the natural region of distribution of Ilex paraguariensis. However, the product obtained in the…	agroforestry;agroforestry systems;chemical composition;economic viability;environmental impact;family farms;flora;geographical distribution;history;mate;nature conservation;phenology;plant composition;plant ecology;socioeconomics;sociology;Ilex paraguariensis;plants;agriforestry;agro-forestry;chemical constituents of plants;environmental effects;family farming;social aspects;socioeconomic aspects…	2012	F. P. S. Chaimsohn, A. M. de		Instituto Agronômico do Paraná (IAPAR)	Book	cab	2722	40	1	AESS	0	0	0	0	0	0	0	0	3	4	2	3	0	0	4	9	2	4	0	0	3	4	2	3	0	0		3	6	-econo, social, socioeconomic	4	13	econo, financ, histor, income	4	7	knowledge, family, farmer, language	40
Food security assessment of high altitude villages of Badakhshan, Afghanistan	A study was conducted in 2009-2010 to profile food security in the high altitude regions of Badakhshan province, Afghanistan. The assessment focused on 195 villages at high altitudes and examined both agro-ecological (e.g. altitude, wheat yields) and socio-economic factors (e.g. market access, infrastructure, and livelihoods) in relation to food security. The study reveals a population locked int…	food security;livelihoods;living conditions;poverty;socioeconomics;subsistence farming;upland areas;socioeconomic aspects;Afghanistan;Central Asia;Asia;Least Developed Countries;Developing Countries;West Asia	2012	S. T. Sumar, L. N.;Kermali, I.	Field Exchange - Emergency Nutrition Network ENN	Emergency Nutrition Network (ENN)	Journal Article	cab	4807	41	1	AESS	0	0	0	0	0	0	0	0	2	2	1	2	1	1	5	6	4	5	2	2	2	4	1	1	0	0		3	4	-econo, socio, socioeconomic	5	12	food security, econo, livelihood, market , poverty	2	7	security, village	41
Network for Knowledge Building on Evaluation of Sustainability of Agroecosystems: making the invisible visible	This paper aims to describe the strategy adopted to foment the activities of the Network for Knowledge Building on Evaluation of Sustainability in Agroecosystems (Consagro Network). This network has as its base the understanding of the multidimensional nature of sustainable development as a social building process, and it officially originated in December 2009. The network's proposal is to facili…	diffusion of information;ecosystems;evaluation;family farms;farming systems;learning;networking;sustainability;stakeholders;agricultural systems;family farming;information dissemination;Brazil;Community of Portuguese Language Countries;Developing Countries;Latin America;America;South America;Threshold Countries	2012	L. A. F. M. Verona, S. R.;Casalinho, H. D.;Schwengber, J. E.;Silva, L. M. S.	CC&amp//T, Cadernos de Ciência &amp// Tecnologia	Empresa Brasileira de Pesquisa Agropecuária	Journal Article	cab	4314	42	1	AESS	0	0	0	0	0	0	0	0	4	5	1	1	0	0	1	1	0	0	2	2	6	12	4	5	0	0		4	6	learn, participa, peasant, social	1	1	communicat	7	19	knowledge, sustainab, family, people, stakeholder, strateg, language	42
ICT support for popularization of sunflower intercropping with arable crops: a case study of Nigerian and Batswana	Sunflower is an alien crop to the tropical and subtropical Africa, especially Nigeria and Botswana. The crop has potential for enhancing farmers' economic condition if integrated into the existing traditional farming system. Popularization of sunflower intercropping with arable crop production in Nigeria and Botswana using ICT support system was then conceived in this project with a view to colle…	farmers' income;intercropping;sunflowers;Helianthus annuus;subsaharan Africa;Africa South of Sahara;Botswana;Nigeria;Helianthus;Asteraceae;Asterales;eudicots;angiosperms;Spermatophyta;plants;eukaryotes;ACP Countries;Anglophone Africa;Africa;Commonwealth of Nations;Least Developed Countries;Developing Countries;SADC Countries;Southern Africa;West Africa	2012	B. J. T. Amujoyegbe, D. O.;Ige, M. T.;Subair, S. K.;Tselaesele, N.;Balole, T. V.;Batlang, U.	Agricultural Journal	Medwell Publishing	Journal Article	cab	4698	42	1	AESS	0	0	0	0	0	0	0	0	3	6	0	0	1	1	4	8	1	1	0	0	3	10	1	1	0	0		3	6	marketing, participa, school	5	10	case stud, econo, extension , income, poverty	3	11	adoption, family, farmer	42
Determining food security indicators at household level in drought prone areas of the Amhara region of Ethiopia: the case of Lay Gaint district	An area exposed to drought and food insecurity and where many people are suffering to get the minimum daily consumption, identifying the population sub-groups or households frequently affected by chronic and/or transitory food security have paramount importance for policy trust. The general objective of the study was to identify food secure and insecure households and map the food insecure agro-e…	agroecological zones;drought;food security;households;indicators;mapping;target groups;Abyssinia;cartography;subsaharan Africa;Africa South of Sahara;Ethiopia;ACP Countries;East Africa;Africa;Least Developed Countries;Developing Countries	2012	B. Arega	Ethiopian Journal of Environmental Studies and Management	Bahir Dar University	Journal Article	cab	2074	43	1	AESS	0	0	0	0	0	0	0	0	3	3	0	0	2	2	5	11	2	2	1	1	4	6	1	1	0	0		3	3	focus group, interview, polic	5	15	food security, household, case stud, income, question	4	8	security, discussion, people, strateg	43
Agroecological system production in the Western Amazon	The objective was characterize the production system agroecological in the municipality Cruzeiro do Sul, Acre, showing aspects of properties, agricultural production system, breeding and socioeconomic aspects. The data collection was through participatory interviews, formal and inductive, followuing a semi-structured questionnaire. Were surveyed 60 farmers who sell their products at the fair in t…	agricultural production;farming systems;organic farming;socioeconomics;agricultural systems;eco-agriculture;ecological agriculture;organic culture;socioeconomic aspects;Acre;Amazonia;Brazil;Community of Portuguese Language Countries;Developing Countries;Latin America;America;South America;Threshold Countries	2012	W. M. d. O. M. Martins, L. M. de O.;Paiva, F. S.	Revista Verde de Agroecologia e Desenvolvimento Sustentável	CEFET - Limoeiro - Ce	Journal Article	cab	1277	44	1	AESS	0	0	0	0	0	0	0	0	3	3	1	2	0	0	3	3	1	2	0	0	2	2	1	1	0	0		4	5	interview, participa, socio, socioeconomic	3	5	econo, income, question	3	3	farmer, systema, language	44
Sustainable agricultural practices as perceived by farmers in Sindh Province of Pakistan	The study was conducted in Sindh Province of Pakistan. 180 respondents were selected from six district namely Badin, Mirpurkhas, Sanghar Khairpur, Larkana and Jacobabad. From each district 30 respondents were selected by using simple random sampling techniques. This study used a descriptive research design and the target population was farmers. A representative sample of 180 farmers was proposed …	cotton;extension;farmers;genetic engineering;genetic transformation;genetically engineered organisms;innovation adoption;irrigation;mulches;mulching;plant water relations;rice;seeds;soil fertility;sugarcane;sustainability;transgenic plants;vegetables;weed control;weeds;Gossypium;Gossypium hirsutum;Oryza;Oryza sativa;plants;Saccharum;Saccharum officinarum;adoption of innovations;advisory services;…	2012	M. I. S. Kumbhar, S. A.;Soomro, A. H.;Khooharo, A. A.	Journal of Basic &amp// Applied Sciences	Lifescience Global	Journal Article	cab	4044	45	1	AESS	0	0	0	0	0	0	0	0	3	6	0	0	0	0	3	5	3	4	3	3	5	14	3	4	0	0		3	6	-econo, interview, socio	5	9	econo, extension , question, innovation, transform	6	21	farmer, perceive, sustainab, knowledge, adoption, perception	45
Application of stochastic frontier approach model to assess technical efficiency in Kenya's maize production	Kenya realised tremendous growth in maize production between 1964 and 1997, fueled by the introduction of high yielding hybrid maize. However, from 1997, there has been a decline in yield from 1.85 to 1.57 metric tones per hectare with observed supply shortages occasionally. Maize shortages result in famine among the poor urban and rural households. Since almost all the arable land is under culti…	crop yield;maize;mathematical models;seeds;Zea mays;corn;subsaharan Africa;Africa South of Sahara;Kenya;Zea;Poaceae;Poales;commelinids;monocotyledons;angiosperms;Spermatophyta;plants;eukaryotes;ACP Countries;Anglophone Africa;Africa;Commonwealth of Nations;Developing Countries;East Africa	2012	B. W. K. Kibaara, M. M.	Journal of Agriculture, Science and Technology	Jomo Kenyatta University of Agriculture and Technology (JKUAT)	Journal Article	cab	4146	45	1	AESS	0	0	0	0	0	0	0	0	4	7	0	0	0	0	4	9	0	0	0	0	1	1	0	0	0	0		4	7	-econo, education, school, socio	4	9	econo, household, rural, urban	1	1	farmer	45
Factors that can affect the agroecological transition and external social change	Although the technological progresses for the increase of production and productivity of foods have been significant, the hunger and environmental degradation still persist in different regions of the planet. For such reasons and contradicting the current model of agricultural development, the Agroecology appears as a scientific-methodological proposal aiming to provide guidelines for the transit…	agricultural education;agricultural policy;agricultural research;alternative farming;extension;legislation;markets;public opinion;social change;sustainability;advisory services;extension activities;Brazil;Community of Portuguese Language Countries;Developing Countries;Latin America;America;South America;Threshold Countries	2012	L. S. D. L. Claudino, W. de P.;Darnet-Ferreira, L. A.	Agroecologia e Desenvolvimento Rural Sustentável	EMATER/RS	Journal Article	cab	930	48	1	AESS	0	0	0	0	0	0	1	1	3	3	3	3	0	0	1	1	1	1	0	0	1	1	2	2	0	0		5	7	social, politic, reform, education, polic	2	2	rural, extension	2	3	sustainab, language	48
Traditional rice in central Cordillera, Philippines: dynamics of on-farm management of varietal diversity	This study was conducted to assess the dynamics of on-farm management of varietal diversity, i.e. continued cultivation of different varieties in their farms, determine socio-economic and cultural variables influencing varietal maintenance and seed sources, and determine the level and potential for on-farm conservation of traditional rice in the central Cordillera, Philippines. Results showed tha…	biomass;crop quality;crop yield;cultivars;cultivation;landraces;maturity;panicles;pathogens;pests;plant diseases;plant pathogens;plant pests;rice;seeds;socioeconomics;Oryza;Oryza sativa;cultivated varieties;paddy;phytopathogens;socioeconomic aspects;Philippines;Poaceae;Poales;commelinids;monocotyledons;angiosperms;Spermatophyta;plants;eukaryotes;APEC countries;ASEAN Countries;Developing Countries…	2012	E. E. B. Sajise, T. H.;Altoveros, N. C.;Bon, S. G.	Journal of Developments in Sustainable Agriculture	Agricultural and Forestry Research Center	Journal Article	cab	3388	48	1	AESS	0	0	0	0	0	0	0	0	4	7	1	2	0	0	2	4	1	2	0	0	2	2	0	0	0	0		5	9	-econo, gender, social, socio, socioeconomic	2	6	commod, econo	2	2	farmer, modern	48
Social-ecological and regional adaptation of agrobiodiversity management across a global set of research regions	To examine management options for biodiversity in agricultural landscapes, eight research regions were classified into social-ecological domains, using a dataset of indicators of livelihood resources, i.e., capital assets. Potential interventions for biodiversity-based agriculture were then compared among landscapes and domains. The approach combined literature review with expert judgment by rese…	agricultural sector;agroecological zones;attitudes;biodiversity;ecosystem services;human ecology;intensification;land use;landscape;livelihoods;management;resources;value chain;man;Homo;Hominidae;primates;mammals;vertebrates;Chordata;animals;eukaryotes	2012	L. E. P. Jackson, M. M.;Brussaard, L.;Bawa, K. S.;Brown, G. G.;Cardoso, I. M.;Ruiter, P. C. de;García-Barrios, L.;Hollander, A. D.;Lavelle, P.;Ouédraogo, E.;Pascual, U.;Setty, S.;Smukler, S. M.;Tscharntke, T.;Noordwijk, M. van	Global Environmental Change	Elsevier Ltd	Journal Article	cab	1342	49	1	AESS	0	0	0	0	0	0	1	1	3	6	2	2	0	0	7	12	1	1	0	0	4	6	0	0	0	0		3	9	social, attitude, value chain	7	13	commod, financ, food security, intervention, livelihood, market , rural	4	6	knowledge, farmer, researcher, security	49
Analysis of awareness and adaptation to climate change among farmers in the Sahel savanna agro-ecological zone of Borno State, Nigeria	This study examined the awareness and adaptation to climate change among farmers in the Sahel savanna agro-ecological zone of Borno State, Nigeria. Data for the study were collected from 225 respondents selected through multi-stage sampling technique. Socio-economic profile of the respondents indicated that 48.89% of them were above 45 years of age and majority (78.23%) had educational qualificat…	climate;constraints;crops;education;farmers;grasslands;information;qualifications;resources;savannas;socioeconomics;weather;sahelian region;sahelian zone;socioeconomic aspects;subsaharan Africa;Africa South of Sahara;Nigeria;Sahel;ACP Countries;Anglophone Africa;Africa;Commonwealth of Nations;Developing Countries;West Africa	2012	Y. L. O. Idrisa, B. O.;Ibrahim, A. A.;Bawa, D. B.	African Journal of Agricultural Research	Academic Journals	Journal Article	cab	3795	51	1	AESS	0	0	0	0	0	0	0	0	4	6	2	3	0	0	3	5	1	2	1	1	2	6	1	1	0	0		5	9	-econo, education, school, socio, socioeconomic	3	7	econo, extension , financ	2	8	farmer, strateg	51
Factors affecting loan repayment performance of smallholder farmers in East Hararghe, Ethiopia	This paper examined the determinants of loan repayment performance among smallholder farmers in East Hararghe zone, Ethiopia specifically Kombolcha and Babile districts. In the study area, the Regional Government through Oromiya Saving and Credit Share Company, and Non-Governmental organizations have extended credit facilities to farming households to narrow the gap between the required and the o…	agricultural credit;loans;repayment;small farms;socioeconomics;Abyssinia;socioeconomic aspects;subsaharan Africa;Africa South of Sahara;Ethiopia;ACP Countries;East Africa;Africa;Least Developed Countries;Developing Countries	2012	S. N. Million, R.;Wangia, S.	Developing Country Studies	International Institute for Science, Technology and Education (IISTE)	Journal Article	cab	753	59	1	AESS	0	0	0	0	0	0	0	0	3	3	1	2	0	0	7	9	1	2	1	1	3	6	0	0	0	0		4	5	institution, polic, social, socioeconomic	8	11	extension , financ, household, income, organization, question, rural, econo	3	7	farmer, governmental, sustainab	59
Adoption rate of sustainable agricultural practices: a focus on Malaysia's vegetable sector for research implications	Sustainable agriculture practices (SAPs) have been widely promoted to improve the sustainability of agricultural systems. The promotion of SAPs is intended to encourage their voluntary adoption. Therefore, the development of sustainable agriculture can be understood through the adoption rate of recommended SAPs. However, little is known about the progress of sustainable agriculture, particularly …	alternative farming;information;socioeconomics;sustainability;socioeconomic aspects;Malaysia;APEC countries;ASEAN Countries;Commonwealth of Nations;Developing Countries;South East Asia;Asia;Threshold Countries	2012	Y. L. Tey, E.;Bruwer, J.;Abdullah, A. M.;Cummins, J.;Radam, A.;Ismail, M. M.;Darham, S.	African Journal of Agricultural Research	Academic Journals	Journal Article	cab	2903	59	1	AESS	0	0	0	0	0	0	0	0	5	5	1	2	0	0	2	2	1	2	2	2	5	12	1	1	0	0		6	7	-econo, disciplinary, focus group, institution, socio, socioeconomic	2	4	econo, perspective	5	15	adoption, sustainab, knowledge, discussion, perceive	59
Profitability analysis of commercial chemical and biological crop products among farm households in agro-ecological zones of West Africa	This paper evaluates the costs and returns incurred by the use of chemical and biological crop products among households in five selected Compro communities in the derived, Southern Guinea, Northern Guinea, Sudan and Sahel Savanna agro-ecological zones (AEZs) in West Africa. Sixty households were randomly selected in each of the communities to give a total of 300 households. Data were collected o…	communities;costs;crop production;education;farm inputs;farmers' income;fertilizers;grasslands;gross margins;households;improved varieties;income;labour;manures;pesticides;plant products;prices;profitability;questionnaires;returns;savannas;seeds;socioeconomics;statistics;training;varieties;costings;crop products;fertilisers;labor;sahelian region;sahelian zone;socioeconomic aspects;subsaharan Afri…	2012	A. S. A. Bamire, R.;Jemo, M.;Abdoulaye, T.;Yusuf, A.;Nwoke, O. C.	African Journal of Agricultural Research	Academic Journals	Journal Article	cab	3879	60	1	AESS	0	0	0	0	0	0	0	0	4	4	3	4	1	1	6	12	6	8	0	0	2	4	1	1	0	0		5	8	-econo, education, labour, socio, socioeconomic	6	21	household, econo, income, price, question, training	2	5	farmer, sustainab	60
The network of solidary economy of agroecological cotton: human development, sustainability and cooperation between farmers of the state of Ceará	The solidarity-based economy as a form of social reorganization of several areas of human action has remarkably expanded in the last decades and it has taken several forms and configurations. This study has as its main objective to analyze the influence of three dimensions of the social solidarity-based economy: cooperation, human development, and sustainability among rural workers who integrate …	clothing;cooperation;cotton;crop production;manufacture;rural areas;social development;socioeconomic organization;sustainability;workers;Gossypium;man;apparel;clothes;Brazil;Ceara;Malvaceae;Malvales;eudicots;angiosperms;Spermatophyta;plants;eukaryotes;Homo;Hominidae;primates;mammals;vertebrates;Chordata;animals;Community of Portuguese Language Countries;Developing Countries;Latin America;America;…	2012	M. V. C. M. P. Faria, J. de A.	Organizações Rurais e Agroindustriais	Universidade Federal de Lavras	Journal Article	cab	3809	63	1	AESS	0	0	0	0	0	0	1	1	4	10	3	3	1	1	4	8	3	3	2	2	1	1	2	2	0	0		6	14	cooperat, interview, social, solidarity, socio, socioeconomic	4	12	econo, income, organization, rural	3	5	farmer, sustainab, language	63
Analysis of farmers' perceptions of the effects of climate change in Kenya: the case of Kyuso District	A cross-sectional analysis was carried out to evaluate how farmers in Kyuso District have perceived climate change. Data was collected from 246 farmers from six locations sampled out through a multistage and simple random sampling procedure. The logistic regression analysis was carried out to assess factors influencing farmers' perceptions of climate change. The analysis revealed that 94% of farm…	case studies;climate change;farmers' attitudes;perception;socioeconomic status;climatic change;subsaharan Africa;Africa South of Sahara;Kenya;ACP Countries;Anglophone Africa;Africa;Commonwealth of Nations;Developing Countries;East Africa	2012	H. K. R. Ndambiri, C.;Mbogoh, S. G.;Ng'ang'a, S. I.;Muiruri, E. J.;Nyangweso, P. M.;Kipsat, M. J.;Omboto, P. I.;Ogada, J. O.;Kefa, C.;Kubowon, P. C.;Cherotwo, F. H.	Journal of Environment and Earth Science	International Institute for Science, Technology & Education (IISTE)	Journal Article	cab	3558	66	1	AESS	0	0	0	0	0	0	0	0	3	3	2	2	0	0	3	4	2	2	2	2	3	11	2	2	0	0		6	5	education, gender, polic, attitude, socio, socioeconomic	5	6	extension , household, income, case stud, econo	3	15	farmer, perception, perceive	66
Assessment of the extent of adoption of sweetpotato production technology by farmers in the southeast agro-ecological zone of Nigeria	Sweetpotato (Ipomoea batatas (L) Lam) is one of the most important staple carbohydrate foods in Sub-Saharan Africa, reputed for its capacity to tolerate marginal environments and high energy-fixing efficiency to produce high dry matter at a short period of time. It arrived Nigeria between 1694 and 1698 and, through the research and extension efforts of National Root Crops Research Institute, Umud…	agricultural chemicals;constraints;consumer preferences;cost analysis;crop production;farmers' attitudes;information services;innovation adoption;inorganic fertilizers;marketing;pests;plant diseases;plant pests;planting stock;social participation;spacing;sweet potatoes;Ipomoea batatas;adoption of innovations;agrochemicals;citizen participation;costing;information sources;planting materials;subsah…	2012	E. O. A. Mbanaso, A. E.;Anyanwu, A. C.;Asumugha, G. N.	Journal of Agriculture and Social Research (JASR)	Agricultural Volunteers of Nigeria (AgVon)	Journal Article	cab	748	68	1	AESS	0	0	0	0	0	0	0	0	5	5	4	5	0	0	2	2	1	2	2	2	3	9	2	3	0	0		7	10	collaborat, institution, interview, participa, social, attitude, marketing	3	4	extension , organization, innovation	3	14	adoption, farmer, knowledge	68
A case study approach to demonstrate the use of assessment and monitoring as tools for participatory environmental governance	Effective implementation of participatory environmental governance faces a number of challenges, including the need for appropriate mechanisms and incentive systems that can operate across multiple-use landscapes. This study demonstrated scenarios for such governance from three agro-ecological zones in different geographical, biophysical and socio-cultural settings: (i) Kedarnath Wildlife Sanctua…	assessment;case studies;floodplains;forests;incentives;institutions;lakes;livelihoods;monitoring;seasonal variation;socioeconomics;wetlands;flood plains;seasonal changes;seasonal fluctuations;socioeconomic aspects;surveillance systems;temperate forests;Bangladesh;Commonwealth of Nations;Least Developed Countries;Developing Countries;South Asia;Asia	2012	N. D. Nagabhatla, S.;Finlayson, C. M.;Sellamuttu, S. S.;Brakel, M. van;Wickramasuriya, R.;Pattanaik, C.;Prasad, S. N.	Ecología	Academic Journals Inc.	Journal Article	cab	3120	82	1	AESS	0	0	0	0	0	0	1	1	7	8	2	3	2	2	6	10	3	4	0	0	0	0	0	0	0	0		8	12	participa, disciplinary, illustrate, institution, polic, politic, socio, socioeconomic	6	16	case stud, governance, collective, econo, intervention, livelihood	0	0		82
Factors affecting access to basic formal education among the nomadic pastoralists of North Kenya: a case of the Samburu	The focus of this study was to examine factors affecting access to basic formal education among the nomadic pastoralists in Kenya with specific reference to the Samburu. Despite education being one of the basic human rights and an empowerment prerequisite, its accessibility among nomadic pastoralists in Kenya has remained low. This study therefore tested the influence of facility specific factors…	case studies;education;nomadism;pastoralism;rural areas;schools;socioeconomics;urban areas;empowerment;school buildings;socioeconomic aspects;subsaharan Africa;Africa South of Sahara;Kenya;ACP Countries;Anglophone Africa;Africa;Commonwealth of Nations;Developing Countries;East Africa	2012	A. R. Lanyasunya	Research on Humanities and Social Sciences	International Institute for Science, Technology and Education (IISTE)	Journal Article	cab	3567	85	1	AESS	0	0	1	1	0	0	1	1	5	15	4	6	0	0	3	6	4	5	0	0	1	1	0	0	1	1	human rights	7	22	education, empower, gender, participa, school, socio, socioeconomic	6	11	household, livelihood, rural, case stud, econo, urban	1	1	perceive	85
A new cadre of scientists-activists	The curricula followed by most universities in Latin America are organised along narrow disciplinary lines, preventing students from fully understanding the complexities of the food and natural resource systems. A Doctoral Programme by SOCLA (the Latin American Scientific Society of Agroecology) aims to change this by focusing on the interface between agriculture, the social system and the global…	agricultural education;curriculum;environmental education;graduate study;higher education;Latin America;America	2013	M. A. N. Altieri, C.	Farming Matters	Centre for Information on Low External Input and Sustainable Agriculture (ILEIA)	Journal Article	cab	943	25	1	AESS	0	0	0	0	0	0	0	0	2	2	1	3	0	0	0	0	0	0	0	0	1	1	0	0	0	0		3	5	disciplinary, social, education	0	0		1	1	societ	25
Development trend and enlightenment of overseas agro-ecology	Local and international literature related to agro-ecology rapidly grew in recent years. This was recognition of the fact that agricultural research and agro-production practices guided by reductionism was in crisis and that agro-ecology vitality depended on cutting-edge thinking and practice of agriculture. The range of agro-ecology considered in its study was divided into "hard" and "soft" agro…	agricultural development;agricultural production;agroecological zones;People's Republic of China;China;APEC countries;Developing Countries;East Asia;Asia	2013	S. Luo	Zhongguo Shengtai Nongye Xuebao / Chinese Journal of Eco-Agriculture	Science Press	Journal Article	cab	791	26	1	AESS	0	0	0	0	0	0	0	0	2	2	0	0	0	0	2	5	0	0	0	0	3	6	1	1	0	0		2	2	disciplinary, supply chain	2	5	livelihood, movement	4	7	decision, farmer, think, people	26
Ecotourism: a case study of the State of Veracruz	Mexico is one of the leading tourist destinations in the world, due to its biodiversity, agro-ecological regions, rivers and coasts, for this the State of Veracruz is a destination of great interest for the development of ecotourism. Therefore, the objective was to analyze the level of community participation in the development of these resorts and their level of sustainability. We interviewed 10…	case studies;community involvement;ecotourism;participation;rural communities;sustainability;tourism development;Mexico;APEC countries;Developing Countries;Latin America;America;North America;OECD Countries;Threshold Countries	2013	A. L. T. Pérez Vázquez, D. A.;Garcia Albarado, J. C.	Revista Mexicana de Ciencias Agrícolas	Instituto Nacional de Investigaciones Forestales, Agrícolas y Pecuarias (INIFAP)	Journal Article	cab	3559	28	1	AESS	0	0	0	0	0	0	0	0	2	3	1	1	1	1	2	2	2	2	1	1	3	7	2	3	0	0		2	4	interview, participa	3	5	case stud, econo, rural	3	11	tourism, perception, sustainab	28
Farmer seed exchange and crop diversity in a changing agricultural landscape in the southern highlands of Ethiopia	This study explores the patterns of farmer seed exchange that influence farmers' use of and access to crop biodiversity in the Gamo highlands of Ethiopia, and the ways in which cultural, demographic, and agricultural changes have the potential to enhance or erode that diversity. Four related questions are addressed: (1) how the scales and mechanisms of seed exchange affect diversity// (2) how tho…	biodiversity;crops;cultural change;demography;plant genetic resources;population pressure;seed exchange;seeds;socioeconomics;Abyssinia;socioeconomic aspects;subsaharan Africa;Africa South of Sahara;Ethiopia;ACP Countries;East Africa;Africa;Least Developed Countries;Developing Countries	2013	L. H. S. Samberg, C.;Zavaleta, E.	Human Ecology	Springer Science + Business Media, Inc (Springer)	Journal Article	cab	3316	29	1	AESS	0	0	0	0	0	0	0	0	1	1	1	2	0	0	3	5	1	2	1	1	1	5	0	0	0	0		2	3	social, socioeconomic	4	7	extension , market , question, econo	1	6	farmer	29
Cultural and environmental impacts left by Green Revolution in the Paraiba swamp region - Brazil	The use of pesticides in Brazilian agriculture became intensive after the Green Revolution and numerous publications have indicated poisoning by these chemicals as a serious public health problem, especially among rural workers. However, there are few Brazilian studies on the impacts caused by the use of these products in the social, cultural and environmental context. In this context, the presen…	environmental impact;farmers;pesticide residues;pesticides;environmental effects;Brazil;Paraiba;Community of Portuguese Language Countries;Developing Countries;Latin America;America;South America;Threshold Countries	2013	A. M. d. A. Lima, C. F. de	Revista Verde de Agroecologia e Desenvolvimento Sustentável	CEFET - Limoeiro - Ce	Journal Article	cab	4562	29	1	AESS	0	0	0	0	0	0	0	0	3	5	0	0	0	0	1	1	0	0	0	0	1	3	2	2	0	0		3	5	education, interview, social	1	1	rural	2	5	farmer, language	29
Floristic diversity, ethno-botanic and local taxonomy of onion's weeds in the North East of Benin	A study has been conducted in order to document scientific names, local names and their significations, and also to apprehend onion's weed species nomenclature adopted by farmers in the North East of Benin. Thirty onion's households have been surveyed through semi-structured interviews and a floristic inventory was carried out in each of them. Weeds' species and their botanic families and also th…	nomenclature;onions;plant ecology;plant morphology;species composition;species diversity;species richness;taxonomy;weeds;Allium;Allium cepa;Commelinaceae;Cyperaceae;Fabaceae;Malvaceae;plants;Poaceae;Portulacaceae;Dahomey;subsaharan Africa;systematics;Africa South of Sahara;Benin;Amaryllidaceae;Asparagales;monocotyledons;angiosperms;Spermatophyta;eukaryotes;Commelinales;commelinids;Poales;Fabales;…	2013	S. A. Bello, A.;Gbèhounou, G.;Amadji, G.;Aho, N.	Tropicultura	AGRI-Overseas	Journal Article	cab	5160	29	1	AESS	0	0	0	0	0	0	1	1	2	3	0	0	0	0	1	1	0	0	0	0	1	2	1	1	0	0		3	4	ethno, interview, socio	1	1	household	2	3	farmer, systema	29
Adoption of agro-ecology practices in semi-arid environment of Chimanimani District, eastern Zimbabwe	We assessed the adoption of agro-ecology practices under smallholder farming in semi-arid environment of Chimanimani District, Zimbabwe. Adoption of agro-ecology practices was examined in the context of factors that are argued as indicators of adoption and/or rejection of agro-ecology technologies and practices. Data were collected from farmers in Chikwakwa, Mhakwe and Shinja wards of Chimanimani…	agrosilvicultural systems;crop residues;cropping systems;direct sowing;innovation adoption;mulching;rotations;semiarid zones;small farms;sustainability;adoption of innovations;agrisilvicultural systems;agrisilviculture;crop rotation;direct drilling;rotational cropping;subsaharan Africa;Africa South of Sahara;Zimbabwe;ACP Countries;Anglophone Africa;Africa;Commonwealth of Nations;Developing Countr…	2013	C. M.-M. Mashapa, P.;Zisadza-Gandiwa, P.;Gandiwa, E.	Journal of Sustainable Development in Africa	Clarion University of Pennsylvania	Journal Article	cab	2796	30	1	AESS	0	0	0	0	0	0	0	0	3	3	0	0	0	0	0	0	1	2	1	1	3	10	2	3	0	0		3	3	argue, interview, participa	1	2	innovation	3	14	adoption, farmer, sustainab	30
Competitiveness of Higuerilla Ricinus communis for biofuel in relationship to the crops existing in Oaxaca State, Mexico	Before the current problem of global warming by high emissions of CO2 to the atmosphere, as 2 well as the scarcity and cost of fossil energy such as oil, coal and gas, has become important search and use of alternate sources of fuel. The main plant species that can provide biofuels are cane sugar, sorghum, corn, among others for ethanol// soybean, sunflower and groundnut, among others for biodies…	biofuels;castor beans;crop production;crops;economic viability;fuel crops;income;production costs;profitability;profits;terms of trade;value added;Ricinus communis;energy crops;Mexico;Ricinus;Euphorbiaceae;Malpighiales;eudicots;angiosperms;Spermatophyta;plants;eukaryotes;APEC countries;Developing Countries;Latin America;America;North America;OECD Countries;Threshold Countries	2013	R. Z. C. Rodríguez Hernández, A.	Revista Mexicana de Agronegocios	Sociedad Mexicana de Administracion Agropecuario	Journal Article	cab	3351	31	1	AESS	0	0	0	0	0	0	0	0	2	2	0	0	0	0	4	7	2	2	0	0	0	0	0	0	0	0		2	2	interview, polic	5	9	financ, income, market , price, econo	0	0		31
Application of ecological thinking in reconstructing traditional agronomy: a case study of agro-ecosystem management as core applied subject	The traditional agronomy was initiated at the tide of experimental science in modern agricultural academia. Because of the apparent achievements of Industrial Revolution, the comprehensive grasp of agro-ecosystem in understanding and developing agronomic science has subsequently not been recognized. As a consequence, humanity has to be confronted the double crises of food security resulting from …	agronomy;case studies;ecosystem management;ecosystems;farming systems;sustainability;agricultural systems;People's Republic of China;China;APEC countries;Developing Countries;East Asia;Asia	2013	S. C. Wang, C. D.	Zhongguo Shengtai Nongye Xuebao / Chinese Journal of Eco-Agriculture	Science Press	Journal Article	cab	2785	31	1	AESS	0	0	0	0	0	0	0	0	1	1	0	0	1	1	5	5	1	1	1	1	2	3	2	2	0	0		1	1	theoretic	6	7	case stud, extension , food security, organization, organizational, perspective	5	6	think, modern , security, people, sustainab	31
SRI in Myanmar: adoption and adaptation	This paper presents the results and lessons learnt by the Groupe de Recherche et d'Echanges Technologiques (GRET) in the introduction and dissemination of the System of Rice Intensification (SRI) firstly in Myanmar's Northern Rakhine State, and then in the Ayeyarwaddy Delta in the aftermath of Cyclone Nargis. GRET's work in these two different areas showed how, before any introduction or demonstr…	appropriate technology;crop production;cropping systems;innovation adoption;intensification;rice;technology transfer;Oryza;Oryza sativa;adoption of innovations;Burma;intermediate technology;paddy;Myanmar;Poaceae;Poales;commelinids;monocotyledons;angiosperms;Spermatophyta;plants;eukaryotes;ASEAN Countries;Least Developed Countries;Developing Countries;South East Asia;Asia	2013	P. M. Ferrand, H.	Farming Matters	Centre for Information on Low External Input and Sustainable Agriculture	Journal Article	cab	3029	31	1	AESS	0	0	0	0	0	0	0	0	3	3	0	0	0	0	1	1	1	2	1	1	0	0	1	2	0	0		3	3	-econo, learn, socio	2	3	econo, innovation	1	3	adoption	31
Overview of fruit system in Espírito Santo State - Brazil	The fruit system is a market that has for some years now with great potential both nationally and in the Espirito Santo state. Given the situation, this paper have a objective to present an overview of the fruit system of the Espirito Santo state, placing it on the national scene. From the study of scientific literature and information on the subject, we created a literature review regarding the …	agricultural development;employment;fruit;income;literature reviews;rural development;jobs;Brazil;Espirito Santo;Community of Portuguese Language Countries;Developing Countries;Latin America;America;South America;Threshold Countries	2013	T. M. T. L. Silva, W. L. de;Rangel, O. J. P.;Ferrari, J. L.;Oliveira, F. L. de	Revista Verde de Agroecologia e Desenvolvimento Sustentável	CEFET - Limoeiro - Ce	Journal Article	cab	882	33	1	AESS	0	0	0	0	0	0	0	0	2	2	0	0	0	0	5	5	2	2	0	0	1	1	1	1	0	0		2	2	marketing, social	5	7	income, innovation, market , organization, rural	2	2	moderniz, language	33
Systematization of experiences aiming at sustainability and conversion to agroecology of family farmers in the Borborema Territory, State of Paraíba	Agroecological systems are those which try to maximize the recycling of energy and nutrients, as a means of minimizing the loss of these resources during the productive processes. The objective of the authors is to report the methodologies employed in the technical assistance to the family farmers in the Borborema Territory, State of Paraíba, aiming at sustainability and agroecological conversion…	agricultural wastes;alternative farming;extension;family farms;farming systems;organic fertilizers;recycling;sustainability;technology transfer;waste utilization;advisory services;agricultural systems;extension activities;family farming;farm wastes;Brazil;Paraiba;Community of Portuguese Language Countries;Developing Countries;Latin America;America;South America;Threshold Countries	2013	N. S. N. Silva, F. R. B.;Carvalho, M. das G. X.;Nardelli, M. J.;Silva, H. S.	Revista Verde de Agroecologia e Desenvolvimento Sustentável	CEFET - Limoeiro - Ce	Journal Article	cab	1409	33	1	AESS	0	0	0	0	0	0	0	0	2	2	0	0	0	0	3	3	1	1	4	4	3	5	3	4	0	0		2	2	gender, learn	4	4	collective, income, rural, extension	5	13	family, farmer, sustainab, systema, language	33
Smallholder farmers' perception of the impacts of climate change and variability on rain-fed agricultural practices in semi-arid and sub-humid regions of Kenya	Despite the widespread scientific debate concerning the impacts of climate change and variability (CC &amp// V), not much is known about rural farming households' perceptions of these impacts on their agricultural practices. This is especially so in Africa. In order to address this pressing research need, this study documents those perceptions using data from household interviews at four sites in…	agricultural households;agricultural production;climate change;farmers' attitudes;gender relations;global warming;semiarid climate;semiarid zones;climatic change;subsaharan Africa;Africa South of Sahara;Kenya;ACP Countries;Anglophone Africa;Africa;Commonwealth of Nations;Developing Countries;East Africa	2013	J. W. F. Kalungu, W. L.;Harris, D.	Journal of Environment and Earth Science	International Institute for Science, Technology & Education (IISTE)	Journal Article	cab	992	34	1	AESS	0	0	0	0	0	0	0	0	2	3	2	2	0	0	2	5	1	1	2	2	4	8	1	1	0	0		3	5	gender, interview, attitude	2	6	household, rural	4	11	farmer, perception, perceive, strateg	34
Environmental education and agroecologia school field	The discussions about new agricultural practices in recent years are related to the debate of sustainability, it means the adoption of a standard technological and social and productive organization that does not use so predatory natural resources and do not change with so aggressive nature, seeking to match a pattern of agricultural production that integrates with balancing the social, economic …	alternative farming;ecology;environmental education;farming systems;rural areas;sustainability;agricultural systems;Brazil;Community of Portuguese Language Countries;Developing Countries;Latin America;America;South America;Threshold Countries	2013	M. B. J. M. Bernardes, P. F. de;Nehme, V. G. de F.	Brazilian Geographical Journal - Geosciences and Humanities Research Medium	Universidade Federal de Uberlandia	Journal Article	cab	2882	37	1	AESS	0	0	0	0	0	0	2	2	3	4	1	1	0	0	3	3	1	1	0	0	3	3	2	2	0	0		3	7	education, school, social	3	4	econo, organization, rural	4	5	adoption, discussion, sustainab, language	37
ZIMSOFF and the Shashe agro-ecology school	This paper focuses on the role farmers can play in sharing the lessons they have learned about agro-ecological food production systems. It reports on the Zimbabwe Organic Smallholder Farmers Forum's (ZIMSOFF) initiative to train community facilitators and trainers. The Shashe Agro-Ecology School has been established with the aim to train future trainers (as promoters or facilitators) for a farmer…	agricultural education;alternative farming;farmers;organic farming;participation;schools;small farms;sustainability;teacher training;eco-agriculture;ecological agriculture;organic culture;school buildings;subsaharan Africa;teacher education;Africa South of Sahara;Zimbabwe;ACP Countries;Anglophone Africa;Africa;Commonwealth of Nations;Developing Countries;SADC Countries;Southern Africa	2013	N. Mudzingwa	Farming Matters	Centre for Information on Low External Input and Sustainable Agriculture (ILEIA)	Journal Article	cab	936	38	1	AESS	0	0	0	0	0	0	1	1	2	2	3	5	0	0	0	0	1	1	0	0	2	5	2	2	0	0		4	8	school, learn, education, participa	1	1	training	3	7	farmer, initiative, sustainab	38
Future orientation of ecological agriculture	We have faced several challenges currently on the world. Global population, food, energy and environmental crises as cause-effects have made cycling ever more dangerous. With this background, agricultural problems have become more incomprehensible. From agro-ecological point of view, this paper emphasized identification of current weakness in ecological theory and proposed relative future prefere…	acidification;arable land;biodiversity;black soils;carbon dioxide;environmental factors;food webs;natural enemies;organic carbon;phosphorus;pollinators;polluted soils;restoration ecology;soil chemical properties;soil fauna;soil flora;soil organic matter;soil physical properties;soil pollution;soil quality;soil texture;soil types;insects;chemical properties of soil;organic matter in soil;People's …	2013	Z. Cao	Zhongguo Shengtai Nongye Xuebao / Chinese Journal of Eco-Agriculture	Science Press	Journal Article	cab	309	39	1	AESS	0	0	1	1	0	0	0	0	1	1	0	0	0	0	3	4	0	0	0	0	3	3	1	1	1	1	sociolog	2	1	social, socio	3	4	econo, livelihood, rural	4	4	knowledge, farmer, systema, people	39
Environmental awareness among students of technical high school integrated in agroecology of E.E.E.M.P. "Monsenhor Vicente Freitas", Pombal-Pb	This study evaluated the levels of environmental awareness of students of Technical High School Integrated in Agroecology of the EEEMP "Monsenhor Vicente Freitas," located in the municipality of Pombal-PB in the period from May 28 to June 7, 2012, that from these data that can provide the best way to build a healthy environmental awareness in our society and increasingly correct for the continuit…	awareness;environmental degradation;environmental education;environmental management;high school students;human activity;knowledge level;Brazil;Paraiba;Community of Portuguese Language Countries;Developing Countries;Latin America;America;South America;Threshold Countries	2013	S. O. d. A. Andrade, J. B. de;Almeida, P. G. de;Sousa, L. C. F. S.;Santos, A. V. dos	Revista Verde de Agroecologia e Desenvolvimento Sustentável	CEFET - Limoeiro - Ce	Journal Article	cab	3159	39	1	AESS	0	0	0	0	0	0	1	1	4	4	2	2	0	0	1	3	0	0	0	0	3	4	1	1	0	0		4	7	school, education, interview, pedagog	1	3	question	4	5	knowledge, societ, sustainab, language	39
Farmers' perception of and coping strategies to climate change: evidence from six agro-ecological zones of Uganda	In Uganda, weather-related events such as prolonged dry seasons, floods, storms, mudslides, extreme rainfall, and delayed/early rains have become more frequent and/or intense. This has left most of the rural poor farmers' food insecure and their livelihoods threatened. A total of 192 sweetpotato farmer households distributed in six agro-ecological zones were interviewed to assess how farmers perc…	agricultural households;agroecological zones;awareness;climate;climate change;coping strategies;crop production;diversification;drainage channels;drought;dry season;farmers' attitudes;floods;food storage;rain;small farms;storms;weather;climatic change;rainfall;subsaharan Africa;tempests;Africa South of Sahara;Uganda;ACP Countries;Anglophone Africa;Africa;Commonwealth of Nations;East Africa;Least …	2013	J. S. S. Okonya, K.;Kroschel, J.	Journal of Agricultural Science (Toronto)	Canadian Center of Science and Education	Journal Article	cab	996	40	1	AESS	0	0	0	0	0	0	0	0	2	3	1	1	0	0	4	7	1	1	3	3	3	7	2	2	0	0		3	4	gender, interview, attitude	4	8	household, income, livelihood, rural	4	12	farmer, perception, strateg, perceive	40
Nicaragua: potential regional spotlight for the design and evaluation of agroecological agroecosystems	This article expresses the urgent need to convert conventional production systems in agro ecological farms as an alternative to the new agrarian enterprise, to ensure the implementation of good manufacturing practices in crop production and contribute to provide safe products and services focused in total quality. From this perspective, the Universidad Nacional Agraria offers a training program f…	alternative farming;cropping systems;design;diversification;ecosystems;evaluation;farming systems;legislation;sustainability;training;tropics;agricultural systems;tropical countries;tropical zones;Nicaragua;CACM;Central America;America;Developing Countries;Latin America;Threshold Countries	2013	D. Salazar-Centeno	La Calera	Universidad Nacional Agraria	Journal Article	cab	2874	40	1	AESS	0	0	0	0	0	0	0	0	3	4	0	0	0	0	4	4	1	1	0	0	4	10	1	1	0	0		3	4	agraria, implement , polic	4	5	econo, food security, perspective, training	4	11	legal, security, societ, sustainab	40
[truncated: 12,023 more rows]
[truncated: 2 more columns]

## Sheet: AESS Subcorpus
			Publication Metadata					SEAC Method Metadata					SEAC Method Raw Data																								SEAC Method Raw Data
[truncated: 3,126 more rows]
[truncated: 2 more columns]

## Sheet: AUESS Subcorpus
			Publication Metadata					SEAC Method Metadata					SEAC Method Raw Data																								SEAC Method Raw Data
[truncated: 2,235 more rows]
[truncated: 2 more columns]

## Sheet: ANESS Subcorpus
			Publication Metadata					SEAC Method Metadata					SEAC Method Raw Data																								SEAC Method Raw Data
[truncated: 7,040 more rows]
[truncated: 2 more columns]

## Sheet: README
ADD LINK TO SEAC METHOD PAPER
List of abbreviations:
AESS	Agroecology Engaged in Social Science
ANESS	Agroecology Not Engaged in Social Science
AUESS	Agroecology with Undifferentiated Engagement in Social Science
